# Supplementary material for: PNLDC1, mouse pre‐piRNA Trimmer, is required for meiotic and post‐meiotic male germ cell development
Source: EMBO Rep. 2018 Feb 15;19(3):e44957. doi: 10.15252/embr.201744957 (PMC5836094; doi:10.15252/embr.201744957)
Supplement: Supplementary file 6 — Source Data for Expanded View [file EMBR-19-e44957-s009.zip]

Archive with 7 entries (6 files):
- 44957_Source_Data_for_EV_figures/
- 44957_Source_Data_for_EV_figures/.DS_Store
- 44957_Source_Data_for_EV_figures/EMBOR-2017-44957V3_SourceData_EV2A.XLSX
- 44957_Source_Data_for_EV_figures/EMBOR-2017-44957V3_SourceData_EV2D.XLSX
- 44957_Source_Data_for_EV_figures/EMBOR-2017-44957V3_SourceData_EV3B-E.XLSX
- 44957_Source_Data_for_EV_figures/EMBOR-2017-44957V3_SourceData_EV4A-4B.XLSX
- 44957_Source_Data_for_EV_figures/EMBOR-2017-44957V3_SourceData_FigEV1A.XLSX
