# Supplementary material for: PNLDC1, mouse pre‐piRNA Trimmer, is required for meiotic and post‐meiotic male germ cell development
Source: EMBO Rep. 2018 Feb 15;19(3):e44957. doi: 10.15252/embr.201744957 (PMC5836094; doi:10.15252/embr.201744957)
Supplement: Supplementary file 6 — Source Data for Expanded View [file EMBR-19-e44957-s009.zip › 44957_Source_Data_for_EV_figures/EMBOR-2017-44957V3_SourceData_EV2A.XLSX]

## Sheet: 24-50nt
	Pnldc1-Control			Pnldc1-null
feature	total_lib_all_mapper_reads	total_feature_all_mapper_reads	total_lib_all_mapper_reads	total_feature_all_mapper_reads
piRNA_Cluster_EXON	4075314	53306	3058627	31712
prepachytene_piRNA_Cluster_EXON	4075314	43499	3058627	25888
hybrid_piRNA_Cluster_EXON	4075314	4526	3058627	2905
pachytene_piRNA_Cluster_EXON	4075314	5281	3058627	2919
Zamore_NM_EXON	4075314	140345	3058627	103220
Zamore_NR_EXON	4075314	63754	3058627	59027
refSeq_GENE	4075314	947874	3058627	658817
refSeq_EXON	4075314	337178	3058627	281038
refSeq_INTRON	4075314	721776	3058627	481876
refSeq_5UTR	4075314	131074	3058627	119371
refSeq_3UTR	4075314	126032	3058627	104164
repeatMasker	4075314	1932832	3058627	988192
repeatMasker_DNA	4075314	14418	3058627	10673
repeatMasker_SINE	4075314	183398	3058627	79493
repeatMasker_LINE	4075314	752260	3058627	342281
repeatMasker_LTR	4075314	871049	3058627	457159
repeatMasker_Satellite	4075314	1549	3058627	741
repeatMasker_Simple_repeat	4075314	2470	3058627	1318
	RPM				Z-score (ping-pong)
	Pnldc1-control	Pnldc1-null	null/control (RPM)	reduction rate	Pnldc1-control	Pnldc1-null
piRNA_Cluster	13080.2	10368.1					correlation
prepachytene_piRNA_Cluster	10673.8	8463.93					0.595089
hybrid_piRNA_Cluster	1110.59	949.773
pachytene_piRNA_Cluster	1295.85	954.35
Zamore_NM_EXON	34437.8	33747.2	0.979944	2.00555	3.95
Zamore_NR_EXON	15643.9	19298.5	1.23361	-23.361	-0.0491
refSeq_GENE	232589	215396	0.926081	7.39195	28.8
refSeq_EXON	82736.7	91883.7	1.11056	-11.0556	9.72
refSeq_INTRON	177109	157547	0.889544	11.0456	28.7
refSeq_5UTR	32162.9	39027.6	1.21344	-21.3436	9.13
refSeq_3UTR	30925.7	34055.8	1.10121	-10.1213	6.23
repeatMasker	474278	323084	0.681211	31.8789	24.4
repeatMasker_DNA	3537.89	3489.47
repeatMasker_SINE	45002.2	25989.8	0.577522	42.2478	9.42
repeatMasker_LINE	184589	111907	0.606247	39.3753	24.4
repeatMasker_LTR	213738	149465	0.699293	30.0707	25.2
repeatMasker_Satellite	380.093	242.266
repeatMasker_Simple_repeat	606.088	430.912
	RPM
	Pnldc1-control	Pnldc1-null
piRNA_Cluster	13080.2	10368.1
refSeq_EXON	82736.7	91883.7
refSeq_INTRON	177109	157547
refSeq_5UTR	32162.9	39027.6
refSeq_3UTR	30925.7	34055.8
repeatMasker	474278	323084
repeatMasker_LINE	184589	111907
repeatMasker_LTR	213738	149465
repeatMasker_SINE	45002.2	25989.8
repeatMasker_DNA	3537.89	3489.47
repeatMasker_Satellite	380.093	242.266
repeatMasker_Simple_repeat	606.088	430.912
	Pnldc1-control	Pnldc1-null
repeatMasker_LINE	184589	111907
repeatMasker_LTR	213738	149465
repeatMasker_SINE	45002.2	25989.8
REPEATMASKER_OTHER	4524.07	4162.65
total	447854	291525
percentage
repeatMasker_LINE	41.2165	38.3867
repeatMasker_LTR	47.7249	51.2703
repeatMasker_SINE	10.0484	8.91512
REPEATMASKER_OTHER	1.01017	1.42789
total	100	100
