# Supplementary material for: PNLDC1, mouse pre‐piRNA Trimmer, is required for meiotic and post‐meiotic male germ cell development
Source: EMBO Rep. 2018 Feb 15;19(3):e44957. doi: 10.15252/embr.201744957 (PMC5836094; doi:10.15252/embr.201744957)
Supplement: Supplementary file 6 — Source Data for Expanded View [file EMBR-19-e44957-s009.zip › 44957_Source_Data_for_EV_figures/EMBOR-2017-44957V3_SourceData_EV2D.XLSX]

## Sheet: 0
	Well	Fluor	Target	Content	Sample	Biological Set Name	Cq	Cq Mean	Cq Std. Dev	Starting Quantity (SQ)	Log Starting Quantity	SQ Mean	SQ Std. Dev	Set Point	Well Note
	E03	SYBR	Actin	Unkn-1	D14-7		18.7593	18.5551	0.247932					72
	E04	SYBR	Actin	Unkn-1	D14-7		18.2792	18.5551	0.247932					72
	E05	SYBR	Actin	Unkn-1	D14-7		18.6267	18.5551	0.247932					72
	E06	SYBR	Actin-	Unkn	D14-7		38.4574	38.4574	0				0	72
	E07	SYBR	Actin-	Unkn	D14-7		36.4117	36.4117	0				0	72
	E08	SYBR	IAP	Unkn	D14-7		25.1796	25.1796	0				0	72
	E09	SYBR	IAP	Unkn	D14-7		24.7276	24.7276	0				0	72
	E10	SYBR	IAP	Unkn	D14-7		24.5988	24.5988	0				0	72
	E11	SYBR	IAP-	Unkn	D14-7		35.3814	35.3814	0				0	72
	E12	SYBR	IAP-	Unkn	D14-7		34.166	34.166	0				0	72
	E13	SYBR	L1	Unkn	D14-7		22.1248	22.1248	0				0	72
	E14	SYBR	L1	Unkn	D14-7		21.9953	21.9953	0				0	72
	E15	SYBR	L1	Unkn	D14-7		22.0639	22.0639	0				0	72
	E16	SYBR	L1-	Unkn	D14-7		32.4532	32.4532	0				0	72
	E17	SYBR	L1-	Unkn	D14-7		31.7369	31.7369	0				0	72
	E18	SYBR	Tf	Unkn	D14-7		21.3846	21.3846	0				0	72
	E19	SYBR	Tf	Unkn	D14-7		21.7332	21.7332	0				0	72
	E20	SYBR	Tf	Unkn	D14-7		21.6933	21.6933	0				0	72
	E21	SYBR	Tf-	Unkn	D14-7		30.1453	30.1453	0				0	72
	E22	SYBR	Tf-	Unkn	D14-7		30.049	30.049	0				0	72
	F03	SYBR	Actin	Unkn	D14-8		18.3627	18.3627	0				0	72
	F04	SYBR	Actin	Unkn	D14-8		18.2152	18.2152	0				0	72
	F05	SYBR	Actin	Unkn	D14-8		18.1555	18.1555	0				0	72
	F06	SYBR	Actin-	Unkn	D14-8		36.1749	36.1749	0				0	72
	F07	SYBR	Actin-	Unkn	D14-8		36.3144	36.3144	0				0	72
	F08	SYBR	IAP	Unkn	D14-8		25.0266	25.0266	0				0	72
	F09	SYBR	IAP	Unkn	D14-8		24.4379	24.4379	0				0	72
	F10	SYBR	IAP	Unkn	D14-8		24.3791	24.3791	0				0	72
	F11	SYBR	IAP-	Unkn	D14-8			0	0			0	0	72
	F12	SYBR	IAP-	Unkn	D14-8		35.7564	35.7564	0				0	72
	F13	SYBR	L1	Unkn	D14-8		19.9875	19.9875	0				0	72
	F14	SYBR	L1	Unkn	D14-8		20.0404	20.0404	0				0	72
	F15	SYBR	L1	Unkn	D14-8		20.0853	20.0853	0				0	72
	F16	SYBR	L1-	Unkn	D14-8		32.1807	32.1807	0				0	72
	F17	SYBR	L1-	Unkn	D14-8		32.3497	32.3497	0				0	72
	F18	SYBR	Tf	Unkn	D14-8		20.5787	20.5787	0				0	72
	F19	SYBR	Tf	Unkn	D14-8		20.8012	20.8012	0				0	72
	F20	SYBR	Tf	Unkn	D14-8		20.9294	20.9294	0				0	72
	F21	SYBR	Tf-	Unkn	D14-8		32.3105	32.3105	0				0	72
	F22	SYBR	Tf-	Unkn	D14-8		32.3521	32.3521	0				0	72
	G03	SYBR	Actin	Unkn	D14-9		19.1456	19.1456	0				0	72
	G04	SYBR	Actin	Unkn	D14-9		18.6738	18.6738	0				0	72
	G05	SYBR	Actin	Unkn	D14-9		18.9468	18.9468	0				0	72
	G06	SYBR	Actin-	Unkn	D14-9		35.253	35.253	0				0	72
	G07	SYBR	Actin-	Unkn	D14-9			0	0			0	0	72
	G08	SYBR	IAP	Unkn	D14-9		25.1267	25.1267	0				0	72
	G09	SYBR	IAP	Unkn	D14-9		25.4153	25.4153	0				0	72
	G10	SYBR	IAP	Unkn	D14-9		25.07	25.07	0				0	72
	G11	SYBR	IAP-	Unkn	D14-9		32.5448	32.5448	0				0	72
	G12	SYBR	IAP-	Unkn	D14-9		32.5605	32.5605	0				0	72
	G13	SYBR	L1	Unkn	D14-9		22.7513	22.7513	0				0	72
	G14	SYBR	L1	Unkn	D14-9		22.9983	22.9983	0				0	72
	G15	SYBR	L1	Unkn	D14-9		22.5774	22.5774	0				0	72
	G16	SYBR	L1-	Unkn	D14-9		27.7241	27.7241	0				0	72
	G17	SYBR	L1-	Unkn	D14-9		28.5401	28.5401	0				0	72
	G18	SYBR	Tf	Unkn	D14-9		22.2483	22.2483	0				0	72
	G19	SYBR	Tf	Unkn	D14-9		22.3775	22.3775	0				0	72
	G20	SYBR	Tf	Unkn	D14-9		22.1027	22.1027	0				0	72
	G21	SYBR	Tf-	Unkn	D14-9		27.6601	27.6601	0				0	72
	G22	SYBR	Tf-	Unkn	D14-9		28.1912	28.1912	0				0	72
	H03	SYBR	Actin	Unkn	D14-10		18.9014	18.9014	0				0	72
	H04	SYBR	Actin	Unkn	D14-10		18.5325	18.5325	0				0	72
	H05	SYBR	Actin	Unkn	D14-10		18.8685	18.8685	0				0	72
	H06	SYBR	Actin-	Unkn	D14-10		35.6979	35.6979	0				0	72
	H07	SYBR	Actin-	Unkn	D14-10			0	0			0	0	72
	H08	SYBR	IAP	Unkn	D14-10		24.5867	24.5867	0				0	72
	H09	SYBR	IAP	Unkn	D14-10		24.7853	24.7853	0				0	72
	H10	SYBR	IAP	Unkn	D14-10		24.6476	24.6476	0				0	72
	H11	SYBR	IAP-	Unkn	D14-10		32.3915	32.3915	0				0	72
	H12	SYBR	IAP-	Unkn	D14-10		33.3808	33.3808	0				0	72
	H13	SYBR	L1	Unkn	D14-10		22.4581	22.4581	0				0	72
	H14	SYBR	L1	Unkn	D14-10		22.3257	22.3257	0				0	72
	H15	SYBR	L1	Unkn	D14-10		22.372	22.372	0				0	72
	H16	SYBR	L1-	Unkn	D14-10		27.4849	27.4849	0				0	72
	H17	SYBR	L1-	Unkn	D14-10		28.7109	28.7109	0				0	72
	H18	SYBR	Tf	Unkn	D14-10		22.2708	22.2708	0				0	72
	H19	SYBR	Tf	Unkn	D14-10		22.2341	22.2341	0				0	72
	H20	SYBR	Tf	Unkn	D14-10		22.2171	22.2171	0				0	72
	H21	SYBR	Tf-	Unkn	D14-10		28.3965	28.3965	0				0	72
	H22	SYBR	Tf-	Unkn	D14-10		28.8323	28.8323	0				0	72
	I03	SYBR	Actin	Unkn	D14-11		21.6476	21.6476	0				0	72
	I04	SYBR	Actin	Unkn	D14-11		21.5172	21.5172	0				0	72
	I05	SYBR	Actin	Unkn	D14-11		21.781	21.781	0				0	72
	I06	SYBR	Actin-	Unkn	D14-11		32.8588	32.8588	0				0	72
	I07	SYBR	Actin-	Unkn	D14-11		36.7555	36.7555	0				0	72
	I08	SYBR	IAP	Unkn	D14-11		28.607	28.607	0				0	72
	I09	SYBR	IAP	Unkn	D14-11		29.1347	29.1347	0				0	72
	I10	SYBR	IAP	Unkn	D14-11		28.3606	28.3606	0				0	72
	I11	SYBR	IAP-	Unkn	D14-11		33.5546	33.5546	0				0	72
	I12	SYBR	IAP-	Unkn	D14-11		33.7727	33.7727	0				0	72
	I13	SYBR	L1	Unkn	D14-11		26.3723	26.3723	0				0	72
	I14	SYBR	L1	Unkn	D14-11		26.2118	26.2118	0				0	72
	I15	SYBR	L1	Unkn	D14-11		26.1189	26.1189	0				0	72
	I16	SYBR	L1-	Unkn	D14-11		28.3835	28.3835	0				0	72
	I17	SYBR	L1-	Unkn	D14-11		29.0078	29.0078	0				0	72
	I18	SYBR	Tf	Unkn	D14-11		24.8325	24.8325	0				0	72
	I19	SYBR	Tf	Unkn	D14-11		24.6175	24.6175	0				0	72
	I20	SYBR	Tf	Unkn	D14-11		24.6538	24.6538	0				0	72
	I21	SYBR	Tf-	Unkn	D14-11		29.1297	29.1297	0				0	72
	I22	SYBR	Tf-	Unkn	D14-11		29.1254	29.1254	0				0	72
	J03	SYBR	Actin	Unkn	D14-12		19.0423	19.0423	0				0	72
	J04	SYBR	Actin	Unkn	D14-12		18.7363	18.7363	0				0	72
	J05	SYBR	Actin	Unkn	D14-12		19.058	19.058	0				0	72
	J06	SYBR	Actin-	Unkn	D14-12		33.3027	33.3027	0				0	72
	J07	SYBR	Actin-	Unkn	D14-12		34.2262	34.2262	0				0	72
	J08	SYBR	IAP	Unkn	D14-12		24.6963	24.6963	0				0	72
	J09	SYBR	IAP	Unkn	D14-12		25.0037	25.0037	0				0	72
	J10	SYBR	IAP	Unkn	D14-12		24.6916	24.6916	0				0	72
	J11	SYBR	IAP-	Unkn	D14-12		32.9595	32.9595	0				0	72
	J12	SYBR	IAP-	Unkn	D14-12		33.5674	33.5674	0				0	72
	J13	SYBR	L1	Unkn	D14-12		21.4073	21.4073	0				0	72
	J14	SYBR	L1	Unkn	D14-12		21.2587	21.2587	0				0	72
	J15	SYBR	L1	Unkn	D14-12		21.3892	21.3892	0				0	72
	J16	SYBR	L1-	Unkn	D14-12		29.4401	29.4401	0				0	72
	J17	SYBR	L1-	Unkn	D14-12		29.8873	29.8873	0				0	72
	J18	SYBR	Tf	Unkn	D14-12		21.6948	21.6948	0				0	72
	J19	SYBR	Tf	Unkn	D14-12		21.5845	21.5845	0				0	72
	J20	SYBR	Tf	Unkn	D14-12		21.6042	21.6042	0				0	72
	J21	SYBR	Tf-	Unkn	D14-12		29.1373	29.1373	0				0	72
	J22	SYBR	Tf-	Unkn	D14-12		29.1053	29.1053	0				0	72
	K03	SYBR	Actin	Unkn	D14-13		19.0711	19.0711	0				0	72
	K04	SYBR	Actin	Unkn	D14-13		18.5991	18.5991	0				0	72
	K05	SYBR	Actin	Unkn	D14-13		18.7563	18.7563	0				0	72
	K06	SYBR	Actin-	Unkn	D14-13			0	0			0	0	72
	K07	SYBR	Actin-	Unkn	D14-13		34.0653	34.0653	0				0	72
	K08	SYBR	IAP	Unkn	D14-13		25.1823	25.1823	0				0	72
	K09	SYBR	IAP	Unkn	D14-13		25.0832	25.0832	0				0	72
	K10	SYBR	IAP	Unkn	D14-13		25.0611	25.0611	0				0	72
	K11	SYBR	IAP-	Unkn	D14-13		35.5614	35.5614	0				0	72
	K12	SYBR	IAP-	Unkn	D14-13		33.8821	33.8821	0				0	72
	K13	SYBR	L1	Unkn	D14-13		21.7675	21.7675	0				0	72
	K14	SYBR	L1	Unkn	D14-13		21.4136	21.4136	0				0	72
	K15	SYBR	L1	Unkn	D14-13		21.4334	21.4334	0				0	72
	K16	SYBR	L1-	Unkn	D14-13		30.0583	30.0583	0				0	72
	K17	SYBR	L1-	Unkn	D14-13		30.9964	30.9964	0				0	72
	K18	SYBR	Tf	Unkn	D14-13		21.6389	21.6389	0				0	72
	K19	SYBR	Tf	Unkn	D14-13		21.9057	21.9057	0				0	72
	K20	SYBR	Tf	Unkn	D14-13		21.6634	21.6634	0				0	72
	K21	SYBR	Tf-	Unkn	D14-13		29.3373	29.3373	0				0	72
	K22	SYBR	Tf-	Unkn	D14-13		30.0316	30.0316	0				0	72
	L03	SYBR	Actin	Unkn	D14-15		19.8682	19.8682	0				0	72
	L04	SYBR	Actin	Unkn	D14-15		19.3944	19.3944	0				0	72
	L05	SYBR	Actin	Unkn	D14-15		19.5271	19.5271	0				0	72
	L06	SYBR	Actin-	Unkn	D14-15		34.1285	34.1285	0				0	72
	L07	SYBR	Actin-	Unkn	D14-15		34.2489	34.2489	0				0	72
	L08	SYBR	IAP	Unkn	D14-15		27.0551	27.0551	0				0	72
	L09	SYBR	IAP	Unkn	D14-15		26.0027	26.0027	0				0	72
	L10	SYBR	IAP	Unkn	D14-15		26.1052	26.1052	0				0	72
	L11	SYBR	IAP-	Unkn	D14-15		30.9924	30.9924	0				0	72
	L12	SYBR	IAP-	Unkn	D14-15		31.0059	31.0059	0				0	72
	L13	SYBR	L1	Unkn	D14-15		21.6888	21.6888	0				0	72
	L14	SYBR	L1	Unkn	D14-15		21.7384	21.7384	0				0	72
	L15	SYBR	L1	Unkn	D14-15		21.5745	21.5745	0				0	72
	L16	SYBR	L1-	Unkn	D14-15		27.8347	27.8347	0				0	72
	L17	SYBR	L1-	Unkn	D14-15		27.9986	27.9986	0				0	72
	L18	SYBR	Tf	Unkn	D14-15		21.7272	21.7272	0				0	72
	L19	SYBR	Tf	Unkn	D14-15		21.7921	21.7921	0				0	72
	L20	SYBR	Tf	Unkn	D14-15		21.7081	21.7081	0				0	72
	L21	SYBR	Tf-	Unkn	D14-15		27.4371	27.4371	0				0	72
	L22	SYBR	Tf-	Unkn	D14-15		27.1492	27.1492	0				0	72

## Sheet: EV2D
	Target	Sample	Biological Set Name	Cq	Cq Mean	Cq Std. Dev	Starting Quantity (SQ)	Log Starting Quantity	SQ Mean	SQ Std. Dev	Set Point	Well Note
	Actin	D14-7		18.7593	18.5551	0.247932					72
	Actin	D14-7		18.2792							72				actin	IAP	A	T		RT-
	Actin	D14-7		18.6267							72			7	18.5551	24.8353	22.0613	21.6037		7	37.4345	34.7737	32.0951	30.0971
	Actin	D14-8		18.3627	18.2445	0.106609				0	72			8	18.2445	24.6145	20.0377	20.7698		8	36.2446	35.7564	32.2652	32.3313
	Actin	D14-8		18.2152						0	72			9	18.922	25.204	22.7757	22.2428		9	35.253	32.5526	28.1321	27.9256
	Actin	D14-8		18.1555						0	72			10	18.7675	24.6732	22.3852	22.2407		10	35.6979	32.8862	28.0979	28.6144
	Actin	D14-9		19.1456	18.922	0.236879				0	72			11	21.6486	28.7008	26.2344	24.7012		11	34.8071	33.6637	28.6957	29.1276
	Actin	D14-9		18.6738						0	72			12	18.9455	24.7972	21.3517	21.6278		12	33.7645	33.2635	29.6637	29.1213
	Actin	D14-9		18.9468						0	72			13	18.8088	25.1089	21.5382	21.736		13	34.0653	34.7218	30.5273	29.6845
	Actin	D14-10		18.9014	18.7675	0.204142				0	72			15	19.5966	26.3877	21.6672	21.7424		15	34.1887	30.9992	27.9166	27.2931
	Actin	D14-10		18.5325						0	72
	Actin	D14-10		18.8685						0	72			RT-						7	18.8795	9.93841	10.0337	8.49344
	Actin	D14-11		21.6476	21.6486	0.131927				0	72			7		6.28026	3.50627	3.04863		8	18.0002	11.1419	12.2275	11.5616
	Actin	D14-11		21.5172						0	72			8		6.37007	1.79322	2.52529		9	16.331	7.34863	5.35645	5.68284
	Actin	D14-11		21.781						0	72			9		6.28198	3.85364	3.32078		10	16.9304	8.21299	5.71264	6.37372
	Actin	D14-12		19.0423	18.9455	0.181378				0	72			10		5.90569	3.61776	3.47318		11	13.1585	4.96288	2.46131	4.42631
	Actin	D14-12		18.7363						0	72			11		7.05218	4.58575	3.05264		12	14.8189	8.46628	8.31193	7.49349
	Actin	D14-12		19.058						0	72			12		5.85166	2.40622	2.68229		13	15.2565	9.61287	8.98916	7.9485
	Actin	D14-13		19.0711	18.8088	0.240345				0	72			13		6.30007	2.72936	2.92713		15	14.5922	4.6115	6.2494	5.55071
	Actin	D14-13		18.5991						0	72			15		6.79109	2.07066	2.14587
	Actin	D14-13		18.7563						0	72
	Actin	D14-15		19.8682	19.5966	0.244447				0	72			7		0.00171645	0.347364	0.272151
	Actin	D14-15		19.3944						0	72			8		-0.0880895	2.06042	0.795489
	Actin	D14-15		19.5271						0	72			9		-1.273e-09	-2.18174e-09	-3.7012e-09
	Actin-	D14-7		38.4574	37.4345	1.44657				0	72			10		0.376288	0.23588	-0.152398
	Actin-	D14-7		36.4117						0	72			11		-0.770208	-0.732117	0.268136
	Actin-	D14-8		36.1749	36.2446	0.0986761				0	72			12		0.430314	1.44742	0.638489
	Actin-	D14-8		36.3144						0	72			13		-0.0180927	1.12427	0.393648
	Actin-	D14-9		35.253	35.253	#DIV/0!				0	72			15		-0.50911	1.78298	1.17491
	Actin-	D14-9							0	0	72					IAP	A	T
	Actin-	D14-10		35.6979	35.6979	#DIV/0!				0	72			7	+/-	1.00119	1.27223	1.20761
	Actin-	D14-10							0	0	72			8	-/-	0.940768	4.17106	1.73567
	Actin-	D14-11		32.8588	34.8071	2.75541				0	72			9	+/+	1	1	1
	Actin-	D14-11		36.7555						0	72			10	+/-	1.298	1.17763	0.899754
	Actin-	D14-12		33.3027	33.7645	0.652988				0	72			11	+/-	0.586333	0.60202	1.20425
	Actin-	D14-12		34.2262						0	72			12	-/-	1.34753	2.72719	1.5567
	Actin-	D14-13			34.0653	#DIV/0!			0	0	72			13	-/-	0.987537	2.17992	1.31371
	Actin-	D14-13		34.0653						0	72			15	-/-	0.702656	3.44136	2.25778
	Actin-	D14-15		34.1285	34.1887	0.085158				0	72
	Actin-	D14-15		34.2489						0	72					IAP	A	T
	IAP	D14-7		25.1796	24.8353	0.305027				0	72			9	+/+	1	1	1
	IAP	D14-7		24.7276						0	72			7	+/-	1.00119	1.27223	1.20761
	IAP	D14-7		24.5988						0	72			10	+/-	1.298	1.17763	0.899754
	IAP	D14-8		25.0266	24.6145	0.358102				0	72			11	+/-	0.586333	0.60202	1.20425
	IAP	D14-8		24.4379						0	72			8	-/-	0.940768	4.17106	1.73567
	IAP	D14-8		24.3791						0	72			12	-/-	1.34753	2.72719	1.5567
	IAP	D14-9		25.1267	25.204	0.185178				0	72			13	-/-	0.987537	2.17992	1.31371
	IAP	D14-9		25.4153						0	72			15	-/-	0.702656	3.44136	2.25778
	IAP	D14-9		25.07						0	72									IAP	A	T
	IAP	D14-10		24.5867	24.6732	0.101738				0	72				+/+ +/-	0.97138	1.01297	1.0779	+/+ +/-	1	1	1
	IAP	D14-10		24.7853						0	72				-/-	0.994622	3.12988	1.71596	-/-	1.02393	3.08981	1.59195
	IAP	D14-10		24.6476						0	72					IAP	A	T
	IAP	D14-11		28.607	28.7008	0.39551				0	72			平均誤差	+/+ +/-	0.146244	0.148149	0.076699
	IAP	D14-11		29.1347						0	72				-/-	0.133147	0.432596	0.200235
	IAP	D14-11		28.3606						0	72
	IAP	D14-12		24.6963	24.7972	0.178822				0	72				ttest	0.910287	0.00357934	0.0247733
	IAP	D14-12		25.0037						0	72				ttest +/- -/-			0.0593453
	IAP	D14-12		24.6916						0	72
	IAP	D14-13		25.1823	25.1089	0.0645477				0	72
	IAP	D14-13		25.0832						0	72
	IAP	D14-13		25.0611						0	72
	IAP	D14-15		27.0551	26.3877	0.580263				0	72
	IAP	D14-15		26.0027						0	72
	IAP	D14-15		26.1052						0	72
	IAP-	D14-7		35.3814	34.7737	0.859431				0	72
	IAP-	D14-7		34.166						0	72
	IAP-	D14-8			35.7564	#DIV/0!			0	0	72
	IAP-	D14-8		35.7564						0	72
	IAP-	D14-9		32.5448	32.5526	0.0111144				0	72
	IAP-	D14-9		32.5605						0	72
	IAP-	D14-10		32.3915	32.8862	0.699557				0	72
	IAP-	D14-10		33.3808						0	72
	IAP-	D14-11		33.5546	33.6637	0.154175				0	72
	IAP-	D14-11		33.7727						0	72
	IAP-	D14-12		32.9595	33.2635	0.429841				0	72
	IAP-	D14-12		33.5674						0	72
	IAP-	D14-13		35.5614	34.7218	1.18746				0	72
	IAP-	D14-13		33.8821						0	72
	IAP-	D14-15		30.9924	30.9992	0.00953025				0	72
	IAP-	D14-15		31.0059						0	72
	L1	D14-7		22.1248	22.0613	0.0648223				0	72
	L1	D14-7		21.9953						0	72
	L1	D14-7		22.0639						0	72
	L1	D14-8		19.9875	20.0377	0.048947				0	72
	L1	D14-8		20.0404						0	72
	L1	D14-8		20.0853						0	72
	L1	D14-9		22.7513	22.7757	0.211505				0	72
	L1	D14-9		22.9983						0	72
	L1	D14-9		22.5774						0	72
	L1	D14-10		22.4581	22.3852	0.0672205				0	72
	L1	D14-10		22.3257						0	72
	L1	D14-10		22.372						0	72
	L1	D14-11		26.3723	26.2344	0.12819				0	72
	L1	D14-11		26.2118						0	72
	L1	D14-11		26.1189						0	72
	L1	D14-12		21.4073	21.3517	0.0810932				0	72
	L1	D14-12		21.2587						0	72
	L1	D14-12		21.3892						0	72
	L1	D14-13		21.7675	21.5382	0.198879				0	72
	L1	D14-13		21.4136						0	72
	L1	D14-13		21.4334						0	72
	L1	D14-15		21.6888	21.6672	0.0840441				0	72
	L1	D14-15		21.7384						0	72
	L1	D14-15		21.5745						0	72
	L1-	D14-7		32.4532	32.0951	0.506472				0	72
	L1-	D14-7		31.7369						0	72
	L1-	D14-8		32.1807	32.2652	0.119492				0	72
	L1-	D14-8		32.3497						0	72
	L1-	D14-9		27.7241	28.1321	0.576957				0	72
	L1-	D14-9		28.5401						0	72
	L1-	D14-10		27.4849	28.0979	0.866918				0	72
	L1-	D14-10		28.7109						0	72
	L1-	D14-11		28.3835	28.6957	0.44143				0	72
	L1-	D14-11		29.0078						0	72
	L1-	D14-12		29.4401	29.6637	0.316229				0	72
	L1-	D14-12		29.8873						0	72
	L1-	D14-13		30.0583	30.5273	0.663297				0	72
	L1-	D14-13		30.9964						0	72
	L1-	D14-15		27.8347	27.9166	0.115898				0	72
	L1-	D14-15		27.9986						0	72
	Tf	D14-7		21.3846	21.6037	0.190762				0	72
	Tf	D14-7		21.7332						0	72
	Tf	D14-7		21.6933						0	72
	Tf	D14-8		20.5787	20.7698	0.177482				0	72
	Tf	D14-8		20.8012						0	72
	Tf	D14-8		20.9294						0	72
	Tf	D14-9		22.2483	22.2428	0.137487				0	72
	Tf	D14-9		22.3775						0	72
	Tf	D14-9		22.1027						0	72
	Tf	D14-10		22.2708	22.2407	0.0274093				0	72
	Tf	D14-10		22.2341						0	72
	Tf	D14-10		22.2171						0	72
	Tf	D14-11		24.8325	24.7012	0.115079				0	72
	Tf	D14-11		24.6175						0	72
	Tf	D14-11		24.6538						0	72
	Tf	D14-12		21.6948	21.6278	0.0588085				0	72
	Tf	D14-12		21.5845						0	72
	Tf	D14-12		21.6042						0	72
	Tf	D14-13		21.6389	21.736	0.147472				0	72
	Tf	D14-13		21.9057						0	72
	Tf	D14-13		21.6634						0	72
	Tf	D14-15		21.7272	21.7424	0.0440449				0	72
	Tf	D14-15		21.7921						0	72
	Tf	D14-15		21.7081						0	72
	Tf-	D14-7		30.1453	30.0971	0.0680578				0	72
	Tf-	D14-7		30.049						0	72
	Tf-	D14-8		32.3105	32.3313	0.0294336				0	72
	Tf-	D14-8		32.3521						0	72
	Tf-	D14-9		27.6601	27.9256	0.37556				0	72
	Tf-	D14-9		28.1912						0	72
	Tf-	D14-10		28.3965	28.6144	0.308138				0	72
	Tf-	D14-10		28.8323						0	72
	Tf-	D14-11		29.1297	29.1276	0.003007				0	72
	Tf-	D14-11		29.1254						0	72
	Tf-	D14-12		29.1373	29.1213	0.0226117				0	72
	Tf-	D14-12		29.1053						0	72
	Tf-	D14-13		29.3373	29.6845	0.49094				0	72
	Tf-	D14-13		30.0316						0	72
	Tf-	D14-15		27.4371	27.2931	0.203526				0	72
	Tf-	D14-15		27.1492						0	72
						#DIV/0!

## Sheet: Run Information
File Name	admin_2017-04-26 10-38-05_CT017779.pcrd
Created By User	admin
Notes
ID
Run Started	04/26/2017 01:38:28 UTC
Run Ended	04/26/2017 03:28:50 UTC
Sample Vol	10
Lid Temp	95
Protocol File Name	3step-thunder bird.prcl
Plate Setup File Name	Quick Plate_384 wells_SYBR Only.pltd
Base Serial Number	CT017779
Optical Head Serial Number	786BR04073
CFX Manager Version	3.1.1517.0823.
