# Supplementary material for: PNLDC1, mouse pre‐piRNA Trimmer, is required for meiotic and post‐meiotic male germ cell development
Source: EMBO Rep. 2018 Feb 15;19(3):e44957. doi: 10.15252/embr.201744957 (PMC5836094; doi:10.15252/embr.201744957)
Supplement: Supplementary file 6 — Source Data for Expanded View [file EMBR-19-e44957-s009.zip › 44957_Source_Data_for_EV_figures/EMBOR-2017-44957V3_SourceData_EV3B-E.XLSX]

## Sheet: Sheet1
	FastQC for original files saved in /original/FastQC
	Trimming by cutadapt
		cutadapt -m 24 -M 50 -u 3 -a AAAAAAAAAA E16_MILI_He_1.fastq > E16_MILI_het_1_24-50nt.fastq
	FastQC after adapter trimming saved in E16 or D24/FastQC
		46ntより長いリードが除かれないため、-Mを４５でやり直す。
	Trimming
		cutadapt -m 24 -M 45 -u 3 -a AAAAAAAAAA E16_MILI_He_1.fastq > E16_MILI_het_1_24-45nt.fastq
	FastQC after adapter trimming saved in E16 or D24/FastQC
		44ntにピークらしきものがあったため、-M40でやりなおす。、。
	FastQC
	Mapping to mm9 by bw1
		bowtie -v 0 --chunkmbs 254 -S /mnt/H_DRIVE/mm9bt1/mm9 E16_MILI_het_1_24-40nt.fastq E16_MILI_het_vs_mm9.sam --al E16_MILI_het_al_mm9.fastq
			# reads processed: 24426902
			# reads with at least one reported alignment: 15863523 (64.94%)
			# reads that failed to align: 8563379 (35.06%)
			Reported 15863523 alignments to 1 output stream(s)
		bowtie -v 0 --chunkmbs 254 -S /mnt/H_DRIVE/mm9bt1/mm9 E16_MILI_KO_1_24-40nt.fastq E16_MILI_KO_vs_mm9.sam --al E16_MILI_KO_al_mm9.fastq
			# reads processed: 25825143
			# reads with at least one reported alignment: 17009089 (65.86%)
			# reads that failed to align: 8816054 (34.14%)
			Reported 17009089 alignments to 1 output stream(s)
		bowtie -v 0 --chunkmbs 254 -S /mnt/H_DRIVE/mm9bt1/mm9 E16_MIWI2_het_1_24-40nt.fastq E16_MIWI2_het_vs_mm9.sam --al E16_MIWI2_het_al_mm9.fastq
			# reads processed: 16386101
			# reads with at least one reported alignment: 9165305 (55.93%)
			# reads that failed to align: 7220796 (44.07%)
			Reported 9165305 alignments to 1 output stream(s)
		bowtie -v 0 --chunkmbs 254 -S /mnt/H_DRIVE/mm9bt1/mm9 E16_MIWI2_KO_1_24-40nt.fastq E16_MIWI2_KO_vs_mm9.sam --al E16_MIWI2_KO_al_mm9.fastq
			# reads processed: 17387592
			# reads with at least one reported alignment: 9540879 (54.87%)
			# reads that failed to align: 7846713 (45.13%)
			Reported 9540879 alignments to 1 output stream(s)
		bowtie -v 0 --chunkmbs 254 -S /mnt/H_DRIVE/mm9bt1/mm9 D24_MILI_het_1_24_40nt.fastq D24_MILI_het_vs_mm9.sam --al D24_MILI_het_al_mm9.fastq
			# reads processed: 13482699
			# reads with at least one reported alignment: 7712727 (57.20%)
			# reads that failed to align: 5769972 (42.80%)
			Reported 7712727 alignments to 1 output stream(s)
		bowtie -v 0 --chunkmbs 254 -S /mnt/H_DRIVE/mm9bt1/mm9 D24_MILI_KO_1_24_40nt.fastq D24_MILI_KO_vs_mm9.sam --al D24_MILI_KO_al_mm9.fastq
			# reads processed: 26052109
			# reads with at least one reported alignment: 15729672 (60.38%)
			# reads that failed to align: 10322437 (39.62%)
			Reported 15729672 alignments to 1 output stream(s)
		bowtie -v 0 --chunkmbs 254 -S /mnt/H_DRIVE/mm9bt1/mm9 D24_MIWI_het_1_24_40nt.fastq D24_MIWI_het_vs_mm9.sam --al D24_MIWI_het_al_mm9.fastq
			# reads processed: 8241123
			# reads with at least one reported alignment: 4463065 (54.16%)
			# reads that failed to align: 3778058 (45.84%)
			Reported 4463065 alignments to 1 output stream(s)
		bowtie -v 0 --chunkmbs 254 -S /mnt/H_DRIVE/mm9bt1/mm9 D24_MIWI_KO_1_24_40nt.fastq D24_MIWI_KO_vs_mm9.sam --al D24_MIWI_KO_al_mm9.fastq
			# reads processed: 9420087
			# reads with at least one reported alignment: 5912913 (62.77%)
			# reads that failed to align: 3507174 (37.23%)
			Reported 5912913 alignments to 1 output stream(s)
	FastQC for mappable reads
	mapping to L1A Gf IAP allow 2 mismatches
		bowtie -v 2 --chunkmbs 254 -S /mnt/H_DRIVE/L1A_M13001_Gf_D84391_IAP_M17551 E16_MILI_het_1_24-40nt.fastq E16_MILI_het_vs_L1A_Gf_IAP.sam --al E16_MILI_het_al_L1A_Gf_IAP.fastq
			# reads processed: 24426902
			# reads with at least one reported alignment: 3488718 (14.28%)
			# reads that failed to align: 20938184 (85.72%)
			Reported 3488718 alignments to 1 output stream(s)
		bowtie -v 2 --chunkmbs 254 -S /mnt/H_DRIVE/L1A_M13001_Gf_D84391_IAP_M17551 E16_MILI_KO_1_24-40nt.fastq E16_MILI_KO_vs_L1A_Gf_IAP.sam --al E16_MILI_KO_al_L1A_Gf_IAP.fastq
			# reads processed: 25825143
			# reads with at least one reported alignment: 3522159 (13.64%)
			# reads that failed to align: 22302984 (86.36%)
			Reported 3522159 alignments to 1 output stream(s)
		bowtie -v 2 --chunkmbs 254 -S /mnt/H_DRIVE/L1A_M13001_Gf_D84391_IAP_M17551 E16_MIWI2_het_1_24-40nt.fastq E16_MIWI2_het_vs_L1A_Gf_IAP.sam --al E16_MIWI2_het_al_L1A_Gf_IAP.fastq
			# reads processed: 16386101
			# reads with at least one reported alignment: 737607 (4.50%)
			# reads that failed to align: 15648494 (95.50%)
			Reported 737607 alignments to 1 output stream(s)
		bowtie -v 2 --chunkmbs 254 -S /mnt/H_DRIVE/L1A_M13001_Gf_D84391_IAP_M17551 E16_MIWI2_KO_1_24-40nt.fastq E16_MIWI2_KO_vs_L1A_Gf_IAP.sam --al E16_MIWI2_KO_al_L1A_Gf_IAP.fastq
			# reads processed: 17387592
			# reads with at least one reported alignment: 802150 (4.61%)
			# reads that failed to align: 16585442 (95.39%)
			Reported 802150 alignments to 1 output stream(s)
		bowtie -v 2 --chunkmbs 254 -S /mnt/H_DRIVE/L1A_M13001_Gf_D84391_IAP_M17551 D24_MILI_het_1_24_40nt.fastq D24_MILI_het_vs_L1A_Gf_IAP.sam --al D24_MILI_het_al_L1A_Gf_IAP.fastq
			# reads processed: 13482699
			# reads with at least one reported alignment: 85642 (0.64%)
			# reads that failed to align: 13397057 (99.36%)
			Reported 85642 alignments to 1 output stream(s)
		bowtie -v 2 --chunkmbs 254 -S /mnt/H_DRIVE/L1A_M13001_Gf_D84391_IAP_M17551 D24_MILI_KO_1_24_40nt.fastq D24_MILI_KO_vs_L1A_Gf_IAP.sam --al D24_MILI_KO_al_L1A_Gf_IAP.fastq
			# reads processed: 26052109
			# reads with at least one reported alignment: 532513 (2.04%)
			# reads that failed to align: 25519596 (97.96%)
			Reported 532513 alignments to 1 output stream(s)
		bowtie -v 2 --chunkmbs 254 -S /mnt/H_DRIVE/L1A_M13001_Gf_D84391_IAP_M17551 D24_MIWI_het_1_24_40nt.fastq D24_MIWI_het_vs_L1A_Gf_IAP.sam --al D24_MIWI_het_al_L1A_Gf_IAP.fastq
			# reads processed: 8241123
			# reads with at least one reported alignment: 53537 (0.65%)
			# reads that failed to align: 8187586 (99.35%)
			Reported 53537 alignments to 1 output stream(s)
	FastQC for L1A Gf IAP mapped read
	mapping to L1A_Gf
		bowtie -v 2 --chunkmbs 254 -S /mnt/H_DRIVE/L1A_Gf E16_MILI_het_1_24-40nt.fastq E16_MILI_het_vs_L1A_Gf.sam --al E16_MILI_het_al_L1A_Gf.fastq
			# reads processed: 24426902
			# reads with at least one reported alignment: 2437050 (9.98%)
			# reads that failed to align: 21989852 (90.02%)
			Reported 2437050 alignments to 1 output stream(s)
		bowtie -v 2 --chunkmbs 254 -S /mnt/H_DRIVE/L1A_Gf E16_MILI_KO_1_24-40nt.fastq E16_MILI_KO_vs_L1A_Gf.sam --al E16_MILI_KO_al_L1A_Gf.fastq
			# reads processed: 25825143
			# reads with at least one reported alignment: 2395336 (9.28%)
			# reads that failed to align: 23429807 (90.72%)
			Reported 2395336 alignments to 1 output stream(s)
		bowtie -v 2 --chunkmbs 254 -S /mnt/H_DRIVE/L1A_Gf E16_MIWI2_het_1_24-40nt.fastq E16_MIWI2_het_vs_L1A_Gf.sam --al E16_MIWI2_het_al_L1A_Gf.fastq
			# reads processed: 16386101
			# reads with at least one reported alignment: 556954 (3.40%)
			# reads that failed to align: 15829147 (96.60%)
			Reported 556954 alignments to 1 output stream(s)
		bowtie -v 2 --chunkmbs 254 -S /mnt/H_DRIVE/L1A_Gf E16_MIWI2_KO_1_24-40nt.fastq E16_MIWI2_KO_vs_L1A_Gf.sam --al E16_MIWI2_KO_al_L1A_Gf.fastq
			# reads processed: 17387592
			# reads with at least one reported alignment: 572661 (3.29%)
			# reads that failed to align: 16814931 (96.71%)
			Reported 572661 alignments to 1 output stream(s)
		bowtie -v 2 --chunkmbs 254 -S /mnt/H_DRIVE/L1A_Gf D24_MILI_het_1_24_40nt.fastq D24_MILI_het_vs_L1A_Gf.sam --al D24_MILI_het_al_L1A_Gf.fastq
			# reads processed: 13482699
			# reads with at least one reported alignment: 25976 (0.19%)
			# reads that failed to align: 13456723 (99.81%)
			Reported 25976 alignments to 1 output stream(s)
		bowtie -v 2 --chunkmbs 254 -S /mnt/H_DRIVE/L1A_Gf D24_MILI_KO_1_24_40nt.fastq D24_MILI_KO_vs_L1A_Gf.sam --al D24_MILI_KO_al_L1A_Gf.fastq
			# reads processed: 26052109
			# reads with at least one reported alignment: 206578 (0.79%)
			# reads that failed to align: 25845531 (99.21%)
			Reported 206578 alignments to 1 output stream(s)
		bowtie -v 2 --chunkmbs 254 -S /mnt/H_DRIVE/L1A_Gf D24_MIWI_het_1_24_40nt.fastq D24_MIWI_het_vs_L1A_Gf.sam --al D24_MIWI_het_al_L1A_Gf.fastq
			# reads processed: 8241123
			# reads with at least one reported alignment: 27634 (0.34%)
			# reads that failed to align: 8213489 (99.66%)
			Reported 27634 alignments to 1 output stream(s)
	FastQC for L1A Gf mapped read
	mapping to IAP
		bowtie -v 2 --chunkmbs 254 -S /mnt/H_DRIVE/IAP_M17551 E16_MILI_het_1_24-40nt.fastq E16_MILI_het_vs_IAP.sam --al E16_MILI_het_al_IAP.fastq
			# reads processed: 24426902
			# reads with at least one reported alignment: 1051668 (4.31%)
			# reads that failed to align: 23375234 (95.69%)
			Reported 1051668 alignments to 1 output stream(s)
		bowtie -v 2 --chunkmbs 254 -S /mnt/H_DRIVE/IAP_M17551 E16_MILI_KO_1_24-40nt.fastq E16_MILI_KO_vs_IAP.sam --al E16_MILI_KO_al_IAP.fastq
			# reads processed: 25825143
			# reads with at least one reported alignment: 1126823 (4.36%)
			# reads that failed to align: 24698320 (95.64%)
			Reported 1126823 alignments to 1 output stream(s)
		bowtie -v 2 --chunkmbs 254 -S /mnt/H_DRIVE/IAP_M17551 E16_MIWI2_het_1_24-40nt.fastq E16_MIWI2_het_vs_IAP.sam --al E16_MIWI2_het_al_IAP.fastq
			# reads processed: 16386101
			# reads with at least one reported alignment: 180653 (1.10%)
			# reads that failed to align: 16205448 (98.90%)
			Reported 180653 alignments to 1 output stream(s)
		bowtie -v 2 --chunkmbs 254 -S /mnt/H_DRIVE/IAP_M17551 E16_MIWI2_KO_1_24-40nt.fastq E16_MIWI2_KO_vs_IAP.sam --al E16_MIWI2_KO_al_IAP.fastq
			# reads processed: 17387592
			# reads with at least one reported alignment: 229489 (1.32%)
			# reads that failed to align: 17158103 (98.68%)
			Reported 229489 alignments to 1 output stream(s)
		bowtie -v 2 --chunkmbs 254 -S /mnt/H_DRIVE/IAP_M17551 D24_MILI_het_1_24_40nt.fastq D24_MILI_het_vs_IAP.sam --al D24_MILI_het_al_IAP.fastq
			# reads processed: 13482699
			# reads with at least one reported alignment: 59666 (0.44%)
			# reads that failed to align: 13423033 (99.56%)
			Reported 59666 alignments to 1 output stream(s)
		bowtie -v 2 --chunkmbs 254 -S /mnt/H_DRIVE/IAP_M17551 D24_MILI_KO_1_24_40nt.fastq D24_MILI_KO_vs_IAP.sam --al D24_MILI_KO_al_IAP.fastq
			# reads processed: 26052109
			# reads with at least one reported alignment: 325935 (1.25%)
			# reads that failed to align: 25726174 (98.75%)
			Reported 325935 alignments to 1 output stream(s)
		bowtie -v 2 --chunkmbs 254 -S /mnt/H_DRIVE/IAP_M17551 D24_MIWI_het_1_24_40nt.fastq D24_MIWI_het_vs_IAP.sam --al D24_MIWI_het_al_IAP.fastq
			# reads processed: 8241123
			# reads with at least one reported alignment: 25903 (0.31%)
			# reads that failed to align: 8215220 (99.69%)
			Reported 25903 alignments to 1 output stream(s)
	re-mapping to mapped reads to L1AGf or IAP
		bowtie -v 2 --chunkmbs 254 -S /mnt/H_DRIVE/L1A_Gf E16_MILI_het_al_L1A_Gf.fastq E16_MILI_het_vs_L1AGf_al.sam
			# reads processed: 2437050
			# reads with at least one reported alignment: 2437050 (100.00%)
			# reads that failed to align: 0 (0.00%)
			Reported 2437050 alignments to 1 output stream(s)
		bowtie -v 2 --chunkmbs 254 -S /mnt/H_DRIVE/L1A_Gf E16_MILI_KO_al_L1A_Gf.fastq E16_MILI_KO_vs_L1AGf_al.sam
			# reads processed: 2395336
			# reads with at least one reported alignment: 2395336 (100.00%)
			# reads that failed to align: 0 (0.00%)
			Reported 2395336 alignments to 1 output stream(s)
		bowtie -v 2 --chunkmbs 254 -S /mnt/H_DRIVE/L1A_Gf E16_MIWI2_het_al_L1A_Gf.fastq E16_MIWI2_het_vs_L1AGf_al.sam
			# reads processed: 556954
			# reads with at least one reported alignment: 556954 (100.00%)
			# reads that failed to align: 0 (0.00%)
			Reported 556954 alignments to 1 output stream(s)
		bowtie -v 2 --chunkmbs 254 -S /mnt/H_DRIVE/L1A_Gf E16_MIWI2_KO_al_L1A_Gf.fastq E16_MIWI2_KO_vs_L1AGf_al.sam
			# reads processed: 572661
			# reads with at least one reported alignment: 572661 (100.00%)
			# reads that failed to align: 0 (0.00%)
			Reported 572661 alignments to 1 output stream(s)
		bowtie -v 2 --chunkmbs 254 -S /mnt/H_DRIVE/IAP_M17551 E16_MILI_het_al_IAP.fastq E16_MILI_het_vs_IAP_al.sam
			# reads processed: 1051668
			# reads with at least one reported alignment: 1051668 (100.00%)
			# reads that failed to align: 0 (0.00%)
			Reported 1051668 alignments to 1 output stream(s)
		bowtie -v 2 --chunkmbs 254 -S /mnt/H_DRIVE/IAP_M17551 E16_MILI_KO_al_IAP.fastq E16_MILI_KO_vs_IAP_al.sam
			# reads processed: 1126823
			# reads with at least one reported alignment: 1126823 (100.00%)
			# reads that failed to align: 0 (0.00%)
			Reported 1126823 alignments to 1 output stream(s)
		bowtie -v 2 --chunkmbs 254 -S /mnt/H_DRIVE/IAP_M17551 E16_MIWI2_het_al_IAP.fastq E16_MIWI2_het_vs_IAP_al.sam
			# reads processed: 180653
			# reads with at least one reported alignment: 180653 (100.00%)
			# reads that failed to align: 0 (0.00%)
			Reported 180653 alignments to 1 output stream(s)
		bowtie -v 2 --chunkmbs 254 -S /mnt/H_DRIVE/IAP_M17551 E16_MIWI2_KO_al_IAP.fastq E16_MIWI2_KO_vs_IAP_al.sam
			# reads processed: 229489
			# reads with at least one reported alignment: 229489 (100.00%)
			# reads that failed to align: 0 (0.00%)
			Reported 229489 alignments to 1 output stream(s)

## Sheet: Sheet2
	Length distribution Raw read counts
		MILI		MIWI
		Control	Pnldc1 (mt/mt)	Control	Pnldc1 (mt/mt)
	24	684210	683660	198870	229228
	25	770056	901043	212157	186868
	26	905258	1016943	252418	218207
	27	861162	1071353	320927	266922
	28	664509	1201643	359811	256892
	29	515104	1332307	508268	284685
	30	372753	1333694	510625	342339
	31	321299	1319318	404147	315908
	32	433613	1344065	299407	444589
	33	318881	1188758	246725	367183
	34	263394	989526	208023	328839
	35	291534	811265	160730	486166
	36	208458	718588	174892	379219
	37	381405	581283	142026	423009
	38	279950	584934	213512	465905
	39	232848	375240	132499	605149
	40	208293	276052	118028	311805
			A	C	G	T
MILI	1st	Control	31.6383	13.9561	13.3268	41.0788
		Pnldc1 (mt/mt)	9.17137	12.218	9.47727	69.1334
	10th	Control	32.14	19.7309	23.8053	24.3238
		Pnldc1 (mt/mt)	34.3551	18.0368	20.4765	27.1315
			A	C	G	T
MIWI	1st	Control	13.0104	18.5741	20.1562	48.2593
		Pnldc1 (mt/mt)	62.1134	10.3666	15.5175	12.0024
	10th	Control	37.8608	17.5042	20.9478	23.6872
		Pnldc1 (mt/mt)	27.2189	19.5493	29.3012	23.9307
					D24
					MILI		MIWI
					Control	Pnldc1 (mt/mt)	Control	Pnldc1 (mt/mt)
				All mapped reads	7712727	15729672	4463065	5912913
				Pach.	3593979	10806384	2206998	713704
				Pre-pach	72825	72825	72825	72825
					D24
					MILI		MIWI
					Control	Pnldc1 (mt/mt)	Control	Pnldc1 (mt/mt)
				Pach.	46.598	68.7006	49.4503	12.0703
				Pre-pach	0.944219	0.462979	1.63173	1.23163
					E16
					MILI		MIWI2
					Control	Pnldc1 (mt/mt)	Control	Pnldc1 (mt/mt)
				All mapped reads	15863523	17009089	9165305	9540879
				L1_A or Gf	2437050	2395336	556954	572661
				IAP	1051668	1126823	180653	229489
					E16
					MILI		MIWI2
					Control	Pnldc1 (mt/mt)	Control	Pnldc1 (mt/mt)
				L1_A or Gf	15.3626	14.0827	6.07676	6.00218
				IAP	6.62947	6.62483	1.97105	2.40532

## Sheet: E16 MIWI2
																															Control	Pnldc1 mt/mt
																														MIWI2 IP	9.16531	9.54088
											Control	Pnldc1 mt/mt												S		AS				S		AS
										MIWI2 IP	9.16531	9.54088										L1A_Gf		Control	Pnldc1 (mt/mt)	Control	Pnldc1 (mt/mt)			Control	Pnldc1 (mt/mt)	Control	Pnldc1 (mt/mt)
																							24	23440	23570	11063	8355		24	2557.47	2470.42	1207.05	875.705
	E16 MIWI2 IP L1A_Gf raw counts							E16 MIWI2 IP L1A_Gf RPM (divided by 9.165305)															25	36504	30502	15576	9224		25	3982.85	3196.98	1699.45	966.787
		A	C	G	T				A	C	G	T											26	34144	25501	25667	12721		26	3725.35	2672.81	2800.45	1333.32
1st (S)	control	86783	73951	49520	121136		1st (S)	control	9468.64	8068.58	5402.98	13216.8											27	42233	32882	33776	16222		27	4607.92	3446.43	3685.2	1700.26
	mt/mt	85157	72440	48077	165502			mt/mt	8925.49	7592.59	5039.05	17346.6											28	40575	29291	36615	16668		28	4427.02	3070.05	3994.96	1747.01
10th (S)	control	176800	53793	50948	50039		10th (S)	control	19290.1	5869.2	5558.79	5459.61											29	36082	32808	33142	21481		29	3936.8	3438.68	3616.03	2251.47
	mt/mt	192556	59380	63524	55816			mt/mt	20182.2	6223.75	6658.09	5850.19											30	23954	30562	21170	24086		30	2613.55	3203.27	2309.8	2524.51
1st (AS)	control	33749	56482	32818	102325		1st (AS)	control	3682.26	6162.59	3580.68	11164.4											31	13824	25043	9654	18378		31	1508.3	2624.81	1053.32	1926.24
	mt/mt	28998	50605	32229	89553			mt/mt	3039.34	5304.02	3377.99	9386.24											32	11164	23527	6240	13545		32	1218.07	2465.92	680.828	1419.68
10th (AS)	control	128163	21764	30255	45192		10th (AS)	control	13983.5	2374.61	3301.04	4930.77											33	10866	23365	4857	12417		33	1185.56	2448.94	529.933	1301.45
	mt/mt	115761	18107	26738	40779			mt/mt	12133.2	1897.83	2802.47	4274.13											34	8900	20542	4512	11996		34	971.053	2153.05	492.291	1257.33
																							35	8329	16025	3949	8580		35	908.753	1679.61	430.864	899.288
																							36	8477	14115	3850	7446		36	924.901	1479.42	420.062	780.431
																							37	8638	13188	3660	6410		37	942.467	1382.26	399.332	671.846
																							38	10824	14468	5452	6438		38	1180.98	1516.42	594.852	674.781
											9.16531												39	8215	10056	3477	4387		39	896.315	1053.99	379.365	459.811
																							40	5411	5831	2714	3031		40	590.379	611.16	296.117	317.686
	E16 MIWI2 IP IAP raw counts							E16 MIWI2 IP IAP RPM (divided by 9.165305)
		A	C	G	T				A	C	G	T										IAP		S		AS				S		AS
1st (S)	control	11864	11062	13093	48903		1st (S)	control	1294.45	1206.94	1428.54	5335.67												Control	Pnldc1 (mt/mt)	Control	Pnldc1 (mt/mt)			Control	Pnldc1 (mt/mt)	Control	Pnldc1 (mt/mt)
	mt/mt	15925	12791	13462	75822			mt/mt	1669.13	1340.65	1410.98	7947.07											24	5139	4672	4381	5169		24	560.701	489.682	477.998	541.774
10th (S)	control	38534	10558	17466	18364		10th (S)	control	4204.33	1151.95	1905.66	2003.64											25	7759	5545	6058	5409		25	846.562	581.183	660.971	566.929
	mt/mt	56321	15441	20667	25571			mt/mt	5903.12	1618.4	2166.15	2680.15											26	11989	6672	12244	8007		26	1308.09	699.307	1335.91	839.231
1st (AS)	control	21313	27575	13761	33082		1st (AS)	control	2325.4	3008.63	1501.42	3609.48											27	12010	7213	14645	8297		27	1310.38	756.01	1597.87	869.626
	mt/mt	26473	32154	15005	37857			mt/mt	2774.69	3370.13	1572.71	3967.87											28	13657	9617	15452	9515		28	1490.08	1007.98	1685.92	997.288
10th (AS)	control	66963	6565	9363	12840		10th (AS)	control	7306.14	716.288	1021.57	1400.94											29	11239	9968	12521	10917		29	1226.25	1044.77	1366.13	1144.23
	mt/mt	79100	6848	10315	15226			mt/mt	8290.64	717.754	1081.14	1595.87											30	7826	10803	8520	12015		30	853.872	1132.29	929.593	1259.32
																							31	3603	13369	5319	13402		31	393.113	1401.23	580.341	1404.69
																							32	2598	14539	2540	7339		32	283.46	1523.86	277.132	769.216
																							33	1497	7101	2491	6539		33	163.333	744.271	271.786	685.367
																							34	1397	6002	1970	6045		34	152.423	629.082	214.941	633.589
																							35	1131	5594	1640	3815		35	123.4	586.319	178.936	399.858
																							36	1058	5102	1460	3761		36	115.435	534.752	159.296	394.198
																							37	1125	4259	1791	3604		37	122.746	446.395	195.411	377.743
																							38	1256	3675	2372	3943		38	137.039	385.185	258.802	413.274
																							39	1031	2759	1488	2250		39	112.489	289.177	162.351	235.827
																							40	607	1110	839	1462		40	66.228	116.341	91.5409	153.235

## Sheet: E16 MILI
																														Control	Pnldc1 mt/mt
																													MILI IP	15.8635	17.0091
											Control	Pnldc1 mt/mt											S		AS				S		AS
										MILI IP	15.8635	17.0091									L1A_Gf		Control	Pnldc1 (mt/mt)	Control	Pnldc1 (mt/mt)			Control	Pnldc1 (mt/mt)	Control	Pnldc1 (mt/mt)
																						24	134694	64919	34345	17394		24	8490.8	3816.72	2165.03	1022.63
	E16 MILI IP L1A_Gf raw counts							E16 MILI IP L1A_Gf RPM														25	165701	74988	44480	19831		25	10445.4	4408.7	2803.92	1165.91
		A	C	G	T				A	C	G	T										26	194014	79429	66167	26315		26	12230.2	4669.8	4171.02	1547.11
1st (S)	control	250628	255202	176826	1023447		1st (S)	control	15799	16087.4	11146.7	64515.8										27	281323	112663	81954	32602		27	17734	6623.69	5166.19	1916.74
	mt/mt	281792	285958	173584	1100844			mt/mt	16567.1	16812.1	10205.4	64720.9										28	228740	111594	80515	34192		28	14419.2	6560.84	5075.48	2010.22
10th (S)	control	886746	299006	269130	251222		10th (S)	control	55898.4	18848.7	16965.3	15836.5										29	174067	139224	80833	44207		29	10972.8	8185.27	5095.53	2599.02
	mt/mt	961675	307204	309394	263916			mt/mt	56538.9	18061.2	18189.9	15516.2										30	115304	132245	66031	52763		30	7268.5	7774.96	4162.44	3102.05
1st (AS)	control	85073	221536	108800	315538		1st (AS)	control	5362.81	13965.1	6858.5	19890.8										31	73251	122074	40062	46465		31	4617.58	7176.99	2525.42	2731.77
	mt/mt	67054	165822	81044	239239			mt/mt	3942.24	9749.02	4764.75	14065.4										32	59861	137661	29458	38284		32	3773.5	8093.38	1856.96	2250.8
10th (AS)	control	416286	63170	108956	142535		10th (AS)	control	26241.7	3982.09	6868.34	8985.08										33	48962	148996	26356	36757		33	3086.45	8759.79	1661.42	2161.02
	mt/mt	314597	48433	79182	110947			mt/mt	18495.8	2847.48	4655.28	6522.81										34	43644	150626	24915	37898		34	2751.22	8855.62	1570.58	2228.1
																						35	34879	124665	23626	34158		35	2198.69	7329.32	1489.33	2008.22
																						36	33527	107395	26447	32038		36	2113.47	6313.98	1667.16	1883.58
																						37	30416	94823	26234	29092		37	1917.36	5574.84	1653.73	1710.38
																						38	42396	122699	41371	34810		38	2672.55	7213.73	2607.93	2046.55
																						39	28741	77101	24685	22092		39	1811.77	4532.93	1556.09	1298.83
																						40	16576	41075	13468	14262		40	1044.91	2414.89	848.992	838.493
	E16 MILI IP IAP raw counts							E16 MILI IP IAP RPM
		A	C	G	T				A	C	G	T									IAP		S		AS				S		AS
1st (S)	control	67101	91362	65180	514847		1st (S)	control	4229.89	5759.25	4108.8	32454.8											Control	Pnldc1 (mt/mt)	Control	Pnldc1 (mt/mt)			Control	Pnldc1 (mt/mt)	Control	Pnldc1 (mt/mt)
	mt/mt	82631	88100	62362	573231			mt/mt	4858.05	5179.58	3666.39	33701.5										24	51639	18161	16426	11503		24	3255.2	1067.72	1035.46	676.285
10th (S)	control	300726	126014	143868	167882		10th (S)	control	18957.1	7943.63	9069.11	10582.9										25	70853	22219	20151	12618		25	4466.41	1306.3	1270.27	741.839
	mt/mt	335929	147105	133061	190229			mt/mt	19750	8648.61	7822.93	11184										26	122388	30731	30016	17961		26	7715.06	1806.74	1892.14	1055.96
1st (AS)	control	57500	110697	45326	99655		1st (AS)	control	3624.67	6978.09	2857.25	6282.02										27	114563	34010	31445	19060		27	7221.79	1999.52	1982.22	1120.58
	mt/mt	66107	114335	39846	100211			mt/mt	3886.57	6721.99	2342.63	5891.61										28	109771	49864	31950	22581		28	6919.71	2931.61	2014.05	1327.58
10th (AS)	control	218428	22966	26795	44989		10th (AS)	control	13769.2	1447.72	1689.1	2836										29	84268	59327	26537	23310		29	5312.06	3487.96	1672.83	1370.44
	mt/mt	221247	21982	29478	47792			mt/mt	13007.6	1292.37	1733.07	2809.79										30	49480	56018	23843	27304		30	3119.11	3293.42	1503.01	1605.26
																						31	35749	89302	22029	30525		31	2253.54	5250.25	1388.66	1794.63
																						32	22406	99565	14331	21773		32	1412.42	5853.63	903.393	1280.08
MILI het																						33	14126	61151	18947	24162		33	890.471	3595.2	1194.38	1420.53
		A	C	G	T																	34	12250	56031	12289	19691		34	772.212	3294.18	774.67	1157.68
1st (S)	a	102912	104785	72554	420469																	35	12108	59248	10434	16047		35	763.261	3483.31	657.735	943.437
	b-c	147716	150417	104272	602978																	36	9002	47081	11178	16048		36	567.465	2767.99	704.636	943.496
	Sum a-c	250628	255202	176826	1023447																	37	9187	41554	11929	16983		37	579.127	2443.05	751.977	998.466
																						38	9403	38267	15559	21008		38	592.744	2249.8	980.804	1235.1
		A	C	G	T																	39	6951	30261	10530	12828		39	438.175	1779.11	663.787	754.185
10th (S)	a-	364572	122666	110386	103097			E16 MILI RPM	T	G	C	A										40	4346	13534	5584	7097		40	273.962	795.692	352.003	417.247
	b-c	522174	176340	158744	148125
	sum a-c	886746	299006	269130	251222	IAP	1st (S)	control	32454.8	4108.8	5759.25	4229.89
								mt/mt	33701.5	3666.39	5179.58	4858.05											MILI het					MILI-KO
							10th (AS)	control	2836	1689.1	1447.72	13769.2											Sense					Sense
MILI KO								mt/mt	2809.79	1733.07	1292.37	13007.6											a	b and c	a, b, and c			a-c	b and c	a, b, and c
		A	C	G	T																	24	55459	79235	134694		24	31007	33912	64919
1st (S)	a	135787	138240	83404	530916	L1A Gf	1st (S)	control	64515.8	11146.7	16087.4	15799										25	67716	97985	165701		25	35922	39066	74988
	b-c	146005	147718	90180	569928			mt/mt	64720.9	10205.4	16812.1	16567.1										26	79376	114638	194014		26	37985	41444	79429
	Sum a-c	281792	285958	173584	1100844		10th (AS)	control	8985.08	6868.34	3982.09	26241.7										27	115570	165753	281323		27	53948	58715	112663
								mt/mt	6522.81	4655.28	2847.48	18495.8										28	94489	134251	228740		28	53889	57705	111594
		A	C	G	T																	29	71775	102292	174067		29	67158	72066	139224
10th (S)	a-	464057	148293	148899	127109																	30	47418	67886	115304		30	64005	68240	132245
	b-c	497618	158911	160495	136807																	31	30200	43051	73251		31	59206	62868	122074
	sum a-c	961675	307204	309394	263916			E16 MIWI2 RPM	T	G	C	A										32	24610	35251	59861		32	66236	71425	137661
																						33	19850	29112	48962		33	71901	77095	148996
						IAP	1st (S)	control	5335.67	1428.54	1206.94	1294.45										34	17827	25817	43644		34	73131	77495	150626
								mt/mt	7947.07	1410.98	1340.65	1669.13										35	14319	20560	34879		35	60348	64317	124665
							10th (AS)	control	1400.94	1021.57	716.288	7306.14										36	13803	19724	33527		36	51680	55715	107395
								mt/mt	1595.87	1081.14	717.754	8290.64										37	12471	17945	30416		37	46164	48659	94823
																						38	17261	25135	42396		38	58818	63881	122699
						L1A Gf	1st (S)	control	13216.8	5402.98	8068.58	9468.64										39	11775	16966	28741		39	37268	39833	77101
								mt/mt	17346.6	5039.05	7592.59	8925.49										40	6802	9774	16576		40	19681	21394	41075
							10th (AS)	control	4930.77	3301.04	2374.61	13983.5
								mt/mt	4274.13	2802.47	1897.83	12133.2
