# Supplementary material for: PNLDC1, mouse pre‐piRNA Trimmer, is required for meiotic and post‐meiotic male germ cell development
Source: EMBO Rep. 2018 Feb 15;19(3):e44957. doi: 10.15252/embr.201744957 (PMC5836094; doi:10.15252/embr.201744957)
Supplement: Supplementary file 6 — Source Data for Expanded View [file EMBR-19-e44957-s009.zip › 44957_Source_Data_for_EV_figures/EMBOR-2017-44957V3_SourceData_EV4A-4B.XLSX]

## Sheet: day24
	Pnldc1-control		Pnldc1-null
feature	total_lib_all_mapper_reads	total_feature_all_mapper_reads	total_lib_all_mapper_reads	total_feature_all_mapper_reads
piRNA_Cluster_EXON	11986359	9727413	7611232	5386222
prepachytene_piRNA_Cluster_EXON	11986359	50600	7611232	79786
hybrid_piRNA_Cluster_EXON	11986359	274983	7611232	152373
pachytene_piRNA_Cluster_EXON	11986359	9401830	7611232	5154063
Zamore_NM_EXON	11986359	825169	7611232	577961
Zamore_NR_EXON	11986359	56499	7611232	95811
refSeq_GENE	11986359	1552509	7611232	1323406
refSeq_EXON	11986359	932420	7611232	811393
refSeq_INTRON	11986359	708718	7611232	668213
refSeq_5UTR	11986359	174600	7611232	195457
refSeq_3UTR	11986359	599508	7611232	470055
repeatMasker	11986359	2389050	7611232	1450825
repeatMasker_DNA	11986359	122624	7611232	51878
repeatMasker_SINE	11986359	439409	7611232	273719
repeatMasker_LINE	11986359	491549	7611232	304095
repeatMasker_LTR	11986359	1251324	7611232	738514
repeatMasker_Satellite	11986359	1657	7611232	1615
repeatMasker_Simple_repeat	11986359	12799	7611232	6762
	RPM		for RPM control divided by 11.986539 null divided by 7.611232
	Control	Pnldc1-null
piRNA_Cluster_EXON	811540	707668
prepachytene_piRNA_Cluster_EXON	4221.47	10482.7	prepachytene	0.520179	1.4813
hybrid_piRNA_Cluster_EXON	22941.3	20019.5	hybrid	2.82689	2.82894
pachytene_piRNA_Cluster_EXON	784377	677165	pachytene	96.6529	95.6898
Zamore_NM_EXON	68842.3	75935.3
Zamore_NR_EXON	4713.61	12588.1
refSeq_GENE	129523	173875
refSeq_EXON	77790.1	106605
refSeq_INTRON	59127	87793
refSeq_5UTR	14566.6	25680.1
refSeq_3UTR	50015.9	61758.1
repeatMasker	199314	190616
repeatMasker_DNA	10230.3	6815.98
repeatMasker_SINE	36659.1	35962.5
repeatMasker_LINE	41009	39953.5
repeatMasker_LTR	104396	97029.5
repeatMasker_Satellite	138.24	212.186
repeatMasker_Simple_repeat	1067.8	888.424
	RPM
	Control	Pnldc1-null
piRNA Cluster	811540	707668
EXON	77790.1	106605
INTRON	59127	87793
5UTR	14566.6	25680.1
3UTR	50015.9	61758.1
LTR	104396	97029.5
LINE	41009	39953.5
SINE	36659.1	35962.5
DNA	10230.3	6815.98
Satellite	138.24	212.186
Simple_repeat	1067.8	888.424

## Sheet: E16
			RPM
			Control	Pnldc1-null
		piRNA_Cluster	13080.2	10368.1
		EXON	82736.7	91883.7
		INTRON	177109	157547
		5UTR	32162.9	39027.6
		3UTR	30925.7	34055.8
		LTR	213738	149465
		LINE	184589	111907
		SINE	45002.2	25989.8
		DNA	3537.89	3489.47
		Satellite	380.093	242.266
		Simple_repeat	606.088	430.912
