# Supplementary material for: PNLDC1, mouse pre‐piRNA Trimmer, is required for meiotic and post‐meiotic male germ cell development
Source: EMBO Rep. 2018 Feb 15;19(3):e44957. doi: 10.15252/embr.201744957 (PMC5836094; doi:10.15252/embr.201744957)
Supplement: Supplementary file 8 — Source Data for Figure 1 [file EMBR-19-e44957-s006.xlsx]

## Sheet: Fig 1B
WT (Pnldc1 8W)			KO
body weight	Label	testis weight		Label	body weight
							WT	KO
23.68	4_5_19	58	48.2	4_5_18	24.01	11_22	104	43.8	11_14
		73.4	43				85.5	50.8
23.69	4_5_12	70.6	41.5	4_5_11	24.36
		75.8	40
25.34	4_5_4_4_4	85.1	44.1	4_5_4_4_3	25.62
		80.5	43.1
	ave	73.9	43.3167					ave	body weight
WT	1	58						1	23.68
	1	73.4						1	23.69
	1	70.6						1	25.34
	1	75.8						1.1	24.2367
	1	85.1						2	24.01
	1	80.5						2	24.36
	1.1	73.9						2	25.62
KO	2	48.2						2.1	24.6633
	2	43
	2	41.5						F test	0.87976
	2	40						homoscedasticity	0.593738
	2	44.1
	2	43.1
	2.1	43.3167
	F test	0.0190174
	Heteroscedasticity	0.000279695
		p=0.00028
