# Supplementary material for: PNLDC1, mouse pre‐piRNA Trimmer, is required for meiotic and post‐meiotic male germ cell development
Source: EMBO Rep. 2018 Feb 15;19(3):e44957. doi: 10.15252/embr.201744957 (PMC5836094; doi:10.15252/embr.201744957)
Supplement: Supplementary file 9 — Source Data for Figure 2 [file EMBR-19-e44957-s007.zip]

Archive with 7 entries (6 files):
- 44957_Source_Data_for_Figure2/
- 44957_Source_Data_for_Figure2/44957_Source_Data_for_Fig2E-A.tif
- 44957_Source_Data_for_Figure2/44957_Source_Data_for_Fig2E-A_North.tif
- 44957_Source_Data_for_Figure2/44957_Source_Data_for_Fig2E-T_.tif
- 44957_Source_Data_for_Figure2/44957_Source_Data_for_Fig2E-T_North.tif
- 44957_Source_Data_for_Figure2/EMBOR-2017-44957V3_SourceData_Fig2A-2B.XLSX
- 44957_Source_Data_for_Figure2/EMBOR-2017-44957V3_SourceData_FIg2C.XLSX
