# Supplementary material for: PNLDC1, mouse pre‐piRNA Trimmer, is required for meiotic and post‐meiotic male germ cell development
Source: EMBO Rep. 2018 Feb 15;19(3):e44957. doi: 10.15252/embr.201744957 (PMC5836094; doi:10.15252/embr.201744957)
Supplement: Supplementary file 9 — Source Data for Figure 2 [file EMBR-19-e44957-s007.zip › 44957_Source_Data_for_Figure2/EMBOR-2017-44957V3_SourceData_Fig2A-2B.XLSX]

## Sheet: Sheet1
mapping to TE consensus to observe which TE piRNA are reduced in Pnldc1-null E16 testis
161128
	mapping to TE consensus
		nakano-lab@nakanolab-VirtualBox[Matched_Reads] bowtie -m 1 -v 2 -S /mnt/H_DRIVE/imprint_regions/MmAllTE_final_name1 Pnldc1_control_E16_24-50nt.fastq /mnt/H_DRIVE/pnldc1_E16/Pnldc1_control_24-50nt_vs_TE.sam --al Pnldc1_control_E16_24-50nt_TE_mapped.fastq
			# reads processed: 6324553
			# reads with at least one reported alignment: 294646 (4.66%)
			# reads that failed to align: 5125160 (81.04%)
			# reads with alignments suppressed due to -m: 904747 (14.31%)
			Reported 294646 alignments to 1 output stream(s)
		nakano-lab@nakanolab-VirtualBox[Matched_Reads] bowtie -m 1 -v 2 -S /mnt/H_DRIVE/imprint_regions/MmAllTE_final_name1 Pnldc1_null_E16_24-50nt.fastq /mnt/H_DRIVE/pnldc1_E16/Pnldc1_null_24-50nt_vs_TE.sam --al Pnldc1_null_E16_24-50nt_TE_mapped.fastq
			# reads processed: 5009968
			# reads with at least one reported alignment: 147710 (2.95%)
			# reads that failed to align: 4415275 (88.13%)
			# reads with alignments suppressed due to -m: 446983 (8.92%)
			Reported 147710 alignments to 1 output stream(s)
		nakano-lab@nakanolab-VirtualBox[Matched_Reads] bowtie -m 1 -v 2 -S /mnt/H_DRIVE/imprint_regions/MmAllTE_final_name1 Pnldc1_control_E16_24-50nt_TE_mapped.fastq /mnt/H_DRIVE/pnldc1_E16/Pnldc1_control_24-50nt_vs_TE_mapped_only.sam
			# reads processed: 294646
			# reads with at least one reported alignment: 294646 (100.00%)
			# reads that failed to align: 0 (0.00%)
			Reported 294646 alignments to 1 output stream(s)
		nakano-lab@nakanolab-VirtualBox[Matched_Reads] cd /mnt/H_DRIVE/pnldc1_E16
		nakano-lab@nakanolab-VirtualBox[pnldc1_E16] samtools view -bS Pnldc1_control_24-50nt_vs_TE_mapped_only.sam > Pnldc1_control_24-50nt_vs_TE_mapped_only.bam
			[samopen] SAM header is present: 301 sequences.
		nakano-lab@nakanolab-VirtualBox[Matched_Reads] bowtie -m 1 -v 2 -S /mnt/H_DRIVE/imprint_regions/MmAllTE_final_name1 Pnldc1_null_E16_24-50nt_TE_mapped.fastq /mnt/H_DRIVE/pnldc1_E16/Pnldc1_null_24-50nt_vs_TE_mapped_only.sam
			# reads processed: 147710
			# reads with at least one reported alignment: 147710 (100.00%)
			# reads that failed to align: 0 (0.00%)
			Reported 147710 alignments to 1 output stream(s)
		nakano-lab@nakanolab-VirtualBox[Matched_Reads] cd /mnt/H_DRIVE/pnldc1_E16
		nakano-lab@nakanolab-VirtualBox[pnldc1_E16] samtools view -bS Pnldc1_null_24-50nt_vs_TE_mapped_only.sam > Pnldc1_null_24-50nt_vs_TE_mapped_only.bam
			[samopen] SAM header is present: 301 sequences.
170203
	Nuc distribution of TE mapped reads by FastQC
		nakano-lab@nakanolab-VirtualBox[Matched_Reads] fastqc Pnldc1_control_E16_24-50nt_TE_mapped.fastq
		nakano-lab@nakanolab-VirtualBox[Matched_Reads] fastqc Pnldc1_null_E16_24-50nt_TE_mapped.fastq
		To Sheet 2

## Sheet: Sheet2
	E16 all TE mapped reads
	Pnldc1-control
	#Base	G	A	T	C		#Length	Count			#Length	Count	Count
	1	7.16419	11.914	70.3912	10.5306		24	8731			24	8731	2572
	2	22.5073	34.1291	23.2761	20.0875		25	16175			25	16175	2532
	3	22.565	32.8812	22.2419	22.3119		26	34370			26	34370	3594
	4	25.7054	29.5039	23.3633	21.4274		27	51307			27	51307	5320
	5	22.9255	36.2211	21.7827	19.0707		28	58733			28	58733	6630
	6	22.2884	28.5013	27.4244	21.7858		29	51031			29	51031	8693
	7	22.6272	27.438	27.5704	22.3645		30	31794			30	31794	12117
	8	25.2323	23.1739	29.5877	22.0061		31	11769			31	11769	12886
	9	21.3012	21.7559	30.7084	26.2345		32	5323			32	5323	12385
	10	22.3458	44.2229	16.9597	16.4716		33	2442			33	2442	11435
	11	30.2875	25.9712	26.8448	16.8965		34	1768			34	1768	10493
	12	25.8989	31.211	23.1009	19.7892		35	1461			35	1461	9785
	13	25.2696	30.7511	23.5988	20.3804		36	1288			36	1288	7864
	14	24.189	22.8413	28.7145	24.2552		37	1363			37	1363	7459
	15	22.0458	24.9869	25.8341	27.1332		38	1344			38	1344	5398
	16	22.1917	24.6842	26.1144	27.0097		39	1542			39	1542	4269
	17	23.9151	25.8826	24.7249	25.4774		40	1533			40	1533	3979
	18	24.5467	26.1965	23.103	26.1538		41	1690			41	1690	3679
	19	20.2782	26.17	24.7884	28.7633		42	1629			42	1629	3062
	20	24.0227	23.2896	28.3533	24.3343		43	1797			43	1797	2737
	21	26.5848	25.9498	24.1405	23.3249		44	1555			44	1555	2009
	22	25.628	24.3523	25.2435	24.7762		45	1281			45	1281	1785
	23	23.7974	23.5849	25.3633	27.2544		46	1109			46	1109	1623
	24	22.7704	27.0759	23.6087	26.5451		47	934			47	934	1368
	25	24.6895	26.2571	22.7893	26.2641		48	981			48	981	1266
	26	24.8187	24.0702	22.8283	28.2828		49	869			49	869	1465
	27	25.2619	22.5322	21.0957	31.1102		50	827			50	827	1305
	28	20.4082	22.9215	23.7908	32.8795						total	294646	147710
	29	18.5909	22.0841	25.614	33.711
	30	17.1739	21.0891	28.9708	32.7663						1st	control	null
	31	18.7507	23.3573	25.0818	32.8103						T	70.3912	72.5699
	32	22.0653	23.4741	27.6061	26.8545						A	11.914	11.8645
	33	22.819	25.3492	23.547	28.2847						G	7.16419	5.96304
	34	24.2262	24.1217	24.9097	26.7424						C	10.5306	9.6026
	35	25.8265	24.7654	23.1665	26.2416
	36	25.6408	26.4006	23.5133	24.4453						1st	control	null
	37	22.5913	25.2086	21.9952	30.2048						U	70.3912	72.5699
	38	24.744	23.5329	24.8201	26.903						nU	29.6088	27.4301
	39	24.3602	22.8297	26.2844	26.5257
	40	23.013	23.1961	22.9426	30.8483
	41	20.928	26.1521	26.1127	26.8071
	42	24.5675	24.5857	23.5567	27.2901
	43	21.5867	26.7401	26.1948	25.4785
	44	22.856	28.163	24.2192	24.7618
	45	24.9625	25.7957	21.5797	27.6621
	46	21.3347	25.3814	22.5847	30.6992
	47	20.5206	29.964	24.5638	24.9515
	48	19.7236	20.8069	25.6257	33.8439
	49	19.1627	23.467	31.5448	25.8255
	50	14.1475	27.5695	27.2068	31.0762
	Pnldc1-null
	#Base	G	A	T	C		#Length	Count
	1	5.96304	11.8645	72.5699	9.6026		24	2572
	2	22.2097	36.3801	23.5421	17.8681		25	2532
	3	22.5421	34.2969	21.2145	21.9464		26	3594
	4	23.1447	31.6086	23.9435	21.3032		27	5320
	5	21.1536	39.759	22.0554	17.032		28	6630
	6	22.5577	29.9479	28.5783	18.9161		29	8693
	7	21.7277	29.5356	28.7665	19.9702		30	12117
	8	26.4254	25.4803	28.3589	19.7353		31	12886
	9	21.5564	23.425	29.0502	25.9685		32	12385
	10	19.5891	43.5759	19.7373	17.0977		33	11435
	11	27.3536	27.7997	26.5216	18.3251		34	10493
	12	23.9232	30.3459	24.2956	21.4352		35	9785
	13	24.0397	31.7148	23.2164	21.029		36	7864
	14	24.9827	25.1973	26.701	23.1189		37	7459
	15	23.1487	26.0856	25.7782	24.9875		38	5398
	16	21.308	27.4443	26.3516	24.8961		39	4269
	17	23.2909	28.3996	23.8156	24.4939		40	3979
	18	25.6374	26.439	23.7147	24.2089		41	3679
	19	21.1672	27.4964	25.2921	26.0443		42	3062
	20	25.6489	24.8108	25.4417	24.0986		43	2737
	21	24.6686	27.6671	23.6538	24.0106		44	2009
	22	23.8576	26.8296	25.8831	23.4297		45	1785
	23	25.0904	24.2008	25.0755	25.6333		46	1623
	24	22.6559	26.4214	25.7978	25.1249		47	1368
	25	22.9947	27.9155	24.6159	24.4739		48	1266
	26	24.3566	25.7892	24.7647	25.0894		49	1465
	27	25.0511	24.5871	22.8225	27.5393		50	1305
	28	23.9199	26.843	23.1076	26.1295
	29	25.7929	26.746	21.2259	26.2352
	30	24.6669	24.0333	22.3082	28.9915
	31	24.7082	24.4287	20.7074	30.1557
	32	25.3465	25.867	22.0466	26.7399
	33	24.9873	26.9841	19.9726	28.056
	34	25.005	22.9603	21.1357	30.899
	35	24.5457	26.1782	22.7863	26.4898
	36	24.044	25.1543	23.2991	27.5026
	37	21.0487	25.0604	21.0294	32.8616
	38	25.0759	22.1093	25.6061	27.2087
	39	24.2723	23.372	23.0042	29.3516
	40	19.9563	23.7375	23.198	33.1082
	41	22.6169	23.3361	26.5087	27.5383
	42	27.2744	22.6835	25.2286	24.8135
	43	23.3146	25.9478	25.6085	25.1291
	44	24.3416	28.9252	22.6596	24.0736
	45	26.4639	22.7871	21.1076	29.6414
	46	21.0901	22.4278	25.0747	31.4074
	47	19.5781	26.3323	27.8312	26.2583
	48	19.0783	18.9049	30.005	32.0119
	49	23.0325	26.2094	31.8412	18.917
	50	11.954	37.7011	28.046	22.2989
