# Supplementary material for: PNLDC1, mouse pre‐piRNA Trimmer, is required for meiotic and post‐meiotic male germ cell development
Source: EMBO Rep. 2018 Feb 15;19(3):e44957. doi: 10.15252/embr.201744957 (PMC5836094; doi:10.15252/embr.201744957)
Supplement: Supplementary file 9 — Source Data for Figure 2 [file EMBR-19-e44957-s007.zip › 44957_Source_Data_for_Figure2/EMBOR-2017-44957V3_SourceData_FIg2C.XLSX]

## Sheet: Fig2C 1st 10th nuc
Raw read counts
	IAP 1st (S)	A	C	G	T		L1_A,Gf 1st (S)	A	C	G	T
	Control	6587	6104	4407	56391		Control	11848	8950	4756	56457
	Pnldc1-null	2176	2733	1285	29079		Pnldc1-null	4941	3099	1747	31473
	IAP 10th (AS)	A	C	G	T		L1_A,Gf 10th (AS)	A	C	G	T
	Control	40795	4432	5540	5016		Control	30378	5563	6394	9111
	Pnldc1-null	18972	1694	2257	2291		Pnldc1-null	6985	1022	1496	1788
	IAP 1st (AS)	A	C	G	T		L1_A,Gf 1st (AS)	A	C	G	T
	Control	11969	11202	6570	26040		Control	7877	5674	5367	32526
	Pnldc1-null	7357	4597	3601	9656		Pnldc1-null	1577	1733	961	7020
	IAP 10th (S)	A	C	G	T		L1_A,Gf 10th (S)	A	C	G	T
	Control	26176	12209	16848	18254		Control	37045	11630	15145	18194
	Pnldc1-null	10738	6790	6466	11281		Pnldc1-null	17772	6662	7352	9742
RPM
	All maped	divided by
	RPM	4.07531		3.05863
	IAP 1st (S)	A	C	G	T		L1_A,Gf 1st (S)	A	C	G	T
	Control	1616.32	1497.8	1081.39	13837.2		Control	2907.26	2196.15	1167.03	13853.4
	Pnldc1-null	711.43	893.538	420.123	9507.21		Pnldc1-null	1615.43	1013.2	571.171	10289.9
	IAP 10th (AS)	A	C	G	T		L1_A,Gf 10th (AS)	A	C	G	T
	Control	10010.3	1087.52	1359.4	1230.83		Control	7454.15	1365.05	1568.96	2235.66
	Pnldc1-null	6202.78	553.843	737.913	749.029		Pnldc1-null	2283.7	334.137	489.108	584.576
	IAP 1st (AS)	A	C	G	T		L1_A,Gf 1st (AS)	A	C	G	T
	Control	2936.95	2748.75	1612.15	6389.69		Control	1932.86	1392.29	1316.95	7981.23
	Pnldc1-null	2405.33	1502.96	1177.33	3156.97		Pnldc1-null	515.591	566.594	314.193	2295.15
	IAP 10th (S)	A	C	G	T		L1_A,Gf 10th (S)	A	C	G	T
	Control	6423.06	2995.84	4134.16	4479.16		Control	9090.1	2853.77	3716.28	4464.44
	Pnldc1-null	3510.73	2219.95	2114.02	3688.26		Pnldc1-null	5810.45	2178.1	2403.69	3185.09
RPM	並べ替え
			A	C	G	T										U	G	C	A
IAP	1st (S)	Control	1616.32	1497.8	1081.39	13837.2
		Pnldc1-null	711.43	893.538	420.123	9507.21							IAP	1st (S)	+	13837.2	1081.39	1497.8	1616.32
	10th(AS)	Control	10010.3	1087.52	1359.4	1230.83									-	9507.21	420.123	893.538	711.43
		Pnldc1-null	6202.78	553.843	737.913	749.029								10th(AS)	+	1230.83	1359.4	1087.52	10010.3
L1_A2,Gf	1st (S)	Control	2907.26	2196.15	1167.03	13853.4									-	749.029	737.913	553.843	6202.78
		Pnldc1-null	1615.43	1013.2	571.171	10289.9							L1_A2,Gf	1st (S)	+	13853.4	1167.03	2196.15	2907.26
	10th(AS)	Control	7454.15	1365.05	1568.96	2235.66									-	10289.9	571.171	1013.2	1615.43
		Pnldc1-null	2283.7	334.137	489.108	584.576								10th(AS)	+	2235.66	1568.96	1365.05	7454.15	12623.8	0.590483
															-	584.576	489.108	334.137	2283.7	3691.53	0.618634
			A	C	G	T
IAP	1st (AS)	Control	2936.95	2748.75	1612.15	6389.69
		Pnldc1-null	2405.33	1502.96	1177.33	3156.97
	10th(S)	Control	6423.06	2995.84	4134.16	4479.16
		Pnldc1-null	3510.73	2219.95	2114.02	3688.26
L1_A2,Gf	1st (AS)	Control	1932.86	1392.29	1316.95	7981.23
		Pnldc1-null	515.591	566.594	314.193	2295.15
	10th(S)	Control	9090.1	2853.77	3716.28	4464.44
		Pnldc1-null	5810.45	2178.1	2403.69	3185.09
