# Supplementary material for: PNLDC1, mouse pre‐piRNA Trimmer, is required for meiotic and post‐meiotic male germ cell development
Source: EMBO Rep. 2018 Feb 15;19(3):e44957. doi: 10.15252/embr.201744957 (PMC5836094; doi:10.15252/embr.201744957)
Supplement: Supplementary file 10 — Source Data for Figure 4 [file EMBR-19-e44957-s008.zip]

Archive with 7 entries (6 files):
- 44957_Source_Data_for_Figure4/
- 44957_Source_Data_for_Figure4/.DS_Store
- 44957_Source_Data_for_Figure4/44957_Source_Data_for_Fig4A_IP.tif
- 44957_Source_Data_for_Figure4/44957_Source_Data_for_Fig4A_MILI_Actin.tif
- 44957_Source_Data_for_Figure4/44957_Source_Data_for_Fig4C.tif
- 44957_Source_Data_for_Figure4/44957_Source_Data_for_Fig4D.tif
- 44957_Source_Data_for_Figure4/EMBOR-2017-44957V3_SourceData_Fig4B.XLSX
