# Supplementary material for: PNLDC1, mouse pre‐piRNA Trimmer, is required for meiotic and post‐meiotic male germ cell development
Source: EMBO Rep. 2018 Feb 15;19(3):e44957. doi: 10.15252/embr.201744957 (PMC5836094; doi:10.15252/embr.201744957)
Supplement: Supplementary file 10 — Source Data for Figure 4 [file EMBR-19-e44957-s008.zip › 44957_Source_Data_for_Figure4/EMBOR-2017-44957V3_SourceData_Fig4B.XLSX]

## Sheet: 0510
	Target	Sample	Biological Set Name	Cq	Cq Mean	Cq Std. Dev	Starting Quantity (SQ)	Log Starting Quantity	SQ Mean	SQ Std. Dev	Set Point	Well Note
	Actin	RT-No1		37.2003	37.2003	0				0	72
	Actin	RT-No1			0	0			0	0	72				actin	mili
	Actin	RT-No3			0	0			0	0	72			1'	20.2363	25.1925
	Actin	RT-No3			0	0			0	0	72			3'	20.0531	25.2282
	Actin	RT+ No1		20.2612	20.2363	0.0265941					72			2	19.3809	25.0886
	Actin	RT+ No1		20.2395	20.2363	0.0265941					72			3	19.3044	24.6433
	Actin	RT+ No1		20.2083	20.2363	0.0265941					72			4	18.6756	23.8944
	Actin	RT+ No3		20.1371	20.0531	0.0761068					72			5	21.2861	26.9847
	Actin	RT+ No3		20.0333	20.0531	0.0761068					72			6	20.9495	25.5415
	Actin	RT+ No3		19.9888	20.0531	0.0761068					72
	Actin	No2		19.4753	19.3809	0.0863108					72			dcq
	Actin	No2		19.3615	19.3809	0.0863108					72			1'		4.95618
	Actin	No2		19.306	19.3809	0.0863108					72			3'		5.17505
	Actin	No3		19.382	19.3044	0.0702759					72			2		5.70768
	Actin	No3		19.2862	19.3044	0.0702759					72			3		5.33887
	Actin	No3		19.245	19.3044	0.0702759					72			4		5.21881
	Actin	No4		18.5457	18.6756	0.117895					72			5		5.69863
	Actin	No4		18.7759	18.6756	0.117895					72			6		4.59207
	Actin	No4		18.7052	18.6756	0.117895					72
	Actin	No5		21.282	21.2861	0.0505423					72
	Actin	No5		21.2377	21.2861	0.0505423					72			1'		4.95618
	Actin	No5		21.3386	21.2861	0.0505423					72			3'		5.17505
	Actin	No6		21.0796	20.9495	0.115708					72			3		5.33887
	Actin	No6		20.8581	20.9495	0.115708					72			5		5.69863
	Actin	No6		20.9108	20.9495	0.115708					72			2		5.70768
	Mili	RT-No1			0	0			0	0	72			4		5.21881
	Mili	RT-No1			0	0			0	0	72			6		4.59207
	Mili	RT-No3			0	0			0	0	72
	Mili	RT-No3			0	0			0	0	72				ddCq
	Mili	RT+ No1		25.0775	25.1925	0.136086				0	72			1'		0.382691
	Mili	RT+ No1		25.3427						0	72			3'		0.163822
	Mili	RT+ No1		25.1571						0	72			3		0
	Mili	RT+ No3		24.8625	25.2282	0.345553				0	72			5		-0.35976
	Mili	RT+ No3		25.5493						0	72			2		-0.368813
	Mili	RT+ No3		25.2727						0	72			4		0.120058
	Mili	No2		24.845	25.0886	0.244309				0	72			6		0.7468
	Mili	No2		25.0873						0	72
	Mili	No2		25.3336						0	72
	Mili	No3		24.6765	24.6433	0.0575792				0	72			1'		1.30377
	Mili	No3		24.6766						0	72			3'		1.12025
	Mili	No3		24.5768						0	72			3		1
	Mili	No4		23.8824	23.8944	0.210287				0	72			5		0.779294
	Mili	No4		23.6904						0	72			2		0.774419
	Mili	No4		24.1105						0	72			4		1.08678
	Mili	No5		26.9294	26.9847	0.139136				0	72			6		1.67807
	Mili	No5		26.8818						0	72
	Mili	No5		27.143						0	72
	Mili	No6		25.6399	25.5415	0.183827				0	72
	Mili	No6		25.3295						0	72
	Mili	No6		25.6553						0	72

## Sheet: 0511
	Well	Fluor	Target	Content	Sample	Biological Set Name	Cq	Cq Mean	Cq Std. Dev	Starting Quantity (SQ)	Log Starting Quantity	SQ Mean	SQ Std. Dev	Set Point	Well Note
	E10	SYBR	LINE-A	Unkn-01	1'		22.101	22.0779	0.0807849					72
	E11	SYBR	LINE-A	Unkn-01	1'		21.988	22.0779	0.0807849					72
	E12	SYBR	LINE-A	Unkn-01	1'		22.1446	22.0779	0.0807849					72
	E13	SYBR	MIWI	Unkn-08	1'		24.2287	24.2137	0.021171					72
	E14	SYBR	MIWI	Unkn-08	1'		24.1987	24.2137	0.021171					72
	E15	SYBR	MIWI	Unkn-08	1'			0	0			0	0	72
	F10	SYBR	LINE-A	Unkn-02	3'		21.2612	21.7206	0.607064					72
	F11	SYBR	LINE-A	Unkn-02	3'		21.4919	21.7206	0.607064					72
	F12	SYBR	LINE-A	Unkn-02	3'		22.4089	21.7206	0.607064					72
	F13	SYBR	MIWI	Unkn-09	3'		24.3415	28.3676	6.90146					72
	F14	SYBR	MIWI	Unkn-09	3'		24.4247	28.3676	6.90146					72
	F15	SYBR	MIWI	Unkn-09	3'		36.3366	28.3676	6.90146					72
	G10	SYBR	LINE-A	Unkn-03	2		18.5841	18.5446	0.0364037					72
	G11	SYBR	LINE-A	Unkn-03	2		18.5371	18.5446	0.0364037					72
	G12	SYBR	LINE-A	Unkn-03	2		18.5125	18.5446	0.0364037					72
	G13	SYBR	MIWI	Unkn-10	2			0	0			0	0	72
	G14	SYBR	MIWI	Unkn-10	2		24.34	24.3756	0.0504581					72
	G15	SYBR	MIWI	Unkn-10	2		24.4113	24.3756	0.0504581					72
	H10	SYBR	LINE-A	Unkn-04	3		20.7787	20.7989	0.0785798					72
	H11	SYBR	LINE-A	Unkn-04	3		20.7323	20.7989	0.0785798					72
	H12	SYBR	LINE-A	Unkn-04	3		20.8856	20.7989	0.0785798					72
	H13	SYBR	MIWI	Unkn-11	3		23.6699	23.5471	0.205449					72
	H14	SYBR	MIWI	Unkn-11	3		23.3099	23.5471	0.205449					72
	H15	SYBR	MIWI	Unkn-11	3		23.6616	23.5471	0.205449					72
	I10	SYBR	LINE-A	Unkn-05	4		17.8046	17.7402	0.141691					72
	I11	SYBR	LINE-A	Unkn-05	4		17.5778	17.7402	0.141691					72
	I12	SYBR	LINE-A	Unkn-05	4		17.8383	17.7402	0.141691					72
	I13	SYBR	MIWI	Unkn-12	4		23.4102	27.677	7.46191					72
	I14	SYBR	MIWI	Unkn-12	4		36.2931	27.677	7.46191					72
	I15	SYBR	MIWI	Unkn-12	4		23.3276	27.677	7.46191					72
	J10	SYBR	LINE-A	Unkn-06	5			0	0			0	0	72
	J11	SYBR	LINE-A	Unkn-06	5		23.4857	23.4853	0.00057935					72
	J12	SYBR	LINE-A	Unkn-06	5		23.4848	23.4853	0.00057935					72
	J13	SYBR	MIWI	Unkn-13	5		25.3646	25.2198	0.203697					72
	J14	SYBR	MIWI	Unkn-13	5		25.308	25.2198	0.203697					72
	J15	SYBR	MIWI	Unkn-13	5		24.9869	25.2198	0.203697					72
	K10	SYBR	LINE-A	Unkn-07	6		19.0152	19.1197	0.0998463					72
	K11	SYBR	LINE-A	Unkn-07	6		19.1298	19.1197	0.0998463					72
	K12	SYBR	LINE-A	Unkn-07	6		19.2141	19.1197	0.0998463					72
	K13	SYBR	MIWI	Unkn-14	6		24.2754	24.4029	0.148778					72
	K14	SYBR	MIWI	Unkn-14	6		24.5664	24.4029	0.148778					72
	K15	SYBR	MIWI	Unkn-14	6		24.367	24.4029	0.148778					72

## Sheet: Fig4B
Target	Sample	Cq	Cq Mean	Cq Std. Dev			2017-05-10		2017-05-11
MIWI	2		0	0			actin	mili	miwi	LineA
MIWI	2	24.34	24.3756	0.0504581		1'	20.2363	25.1925	24.2137	22.0779
MIWI	2	24.4113	24.3756	0.0504581		3'	20.0531	25.2282	24.4247	21.7206
MIWI	3	23.6699	23.5471	0.205449		2	19.3809	25.0886	24.3756	18.5446
MIWI	3	23.3099	23.5471	0.205449		3	19.3044	24.6433	23.5471	20.7989
MIWI	3	23.6616	23.5471	0.205449		4	18.6756	23.8944	23.3689	17.7402
MIWI	4	23.4102	23.3689	0.0584027		5	21.2861	26.9847	25.2198	23.4853
MIWI	4	36.2931	27.677	7.46191		6	20.9495	25.5415	24.4029	19.1197
MIWI	4	23.3276	23.3689	0.0584027
MIWI	5	25.3646	25.2198	0.203697			actin	mili	miwi	LineA
MIWI	5	25.308	25.2198	0.203697		1'	20.2363	25.1925	24.2137	22.0779
MIWI	5	24.9869	25.2198	0.203697		3'	20.0531	25.2282	24.4247	21.7206
MIWI	6	24.2754	24.4029	0.148778		3	19.3044	24.6433	23.5471	20.7989
MIWI	6	24.5664	24.4029	0.148778		5	21.2861	26.9847	25.2198	23.4853
MIWI	6	24.367	24.4029	0.148778		2	19.3809	25.0886	24.3756	18.5446
MIWI	1'	24.2287	24.2137	0.021171		4	18.6756	23.8944	23.3689	17.7402
MIWI	1'	24.1987	24.2137	0.021171		6	20.9495	25.5415	24.4029	19.1197
MIWI	1'		0	0
MIWI	3'	24.3415	24.3415	0.0588371		dCq		mili	miwi	LineA
MIWI	3'	24.4247	24.4247	0.0588371		1'	+/-	4.95618	3.97741	1.84159
MIWI	3'	36.3366	28.3676	6.90146		3'	+/-	5.17505	4.37164	1.66754
LINE-A	2	18.5841	18.5446	0.0364037		3	+/-	5.33887	4.24273	1.49446
LINE-A	2	18.5371	18.5446	0.0364037		5	+/-	5.69863	3.93369	2.19914
LINE-A	2	18.5125	18.5446	0.0364037		2	-/-	5.70768	4.9947	-0.83638
LINE-A	3	20.7787	20.7989	0.0785798		4	-/-	5.21881	4.69333	-0.935364
LINE-A	3	20.7323	20.7989	0.0785798		6	-/-	4.59207	3.45346	-1.82974
LINE-A	3	20.8856	20.7989	0.0785798
LINE-A	4	17.8046	17.7402	0.141691		ddCq		mili	miwi	LineA
LINE-A	4	17.5778	17.7402	0.141691		1'	+/-	0.218869	0.394232	-0.174049
LINE-A	4	17.8383	17.7402	0.141691		3'	+/-	0	0	2.88658e-15
LINE-A	5		0	0		3	+/-	-0.163822	0.128903	0.173077
LINE-A	5	23.4857	23.4853	0.00057935		5	+/-	-0.523582	0.437945	-0.531606
LINE-A	5	23.4848	23.4853	0.00057935		2	-/-	-0.532635	-0.623061	2.50392
LINE-A	6	19.0152	19.1197	0.0998463		4	-/-	-0.0437638	-0.32169	2.6029
LINE-A	6	19.1298	19.1197	0.0998463		6	-/-	0.582978	0.918176	3.49728
LINE-A	6	19.2141	19.1197	0.0998463
LINE-A	1'	22.101	22.0779	0.0807849		D24		mili	miwi	LineA
LINE-A	1'	21.988	22.0779	0.0807849		1'	+/-	1.16382	1.31424	0.886351
LINE-A	1'	22.1446	22.0779	0.0807849		3'	+/-	1	1	1
LINE-A	3'	21.2612	21.7206	0.607064		3	+/-	0.892657	1.09346	1.12746
LINE-A	3'	21.4919	21.7206	0.607064		5	+/-	0.695643	1.35467	0.691784
LINE-A	3'	22.4089	21.7206	0.607064		2	-/-	0.691291	0.649292	5.67223
						4	-/-	0.970121	0.800132	6.07507
						6	-/-	1.49794	1.88972	11.2924
		D24	mili/0.938	miwi/1.191
		1'	1.24075	1.10348		D24	mean	mili	miwi	LineA
		3'	1.0661	0.839631			+/-	0.93803	1.19059	0.926399
		3	0.95166	0.918104				1.05312	1.11305	7.6799
		5	0.741623	1.13743
		2	0.736984	0.545165		D24	mean	mli	miwi
		4	1.03424	0.671815			+/-	1	1
		6	1.59695	1.58667			-/-	1.12269	0.934869
		+/-	1.00003	0.99966			stdev
		-/-	1.12273	0.93455			+/-	0.136559	0.171242
							-/-	0.409678	0.676836
		stdev	mili	miwi
		+/-	0.209303	0.14378
		-/-	0.436757	0.568292
		SEM	mili	miwi				Mili	Miwi
		+/-	0.104652	0.0718901			+/-	1.00003	0.99966
		-/-	0.252162	0.328104			-/-	1.12273	0.93455
							SEM
		ttest	mili	miwi			+/-	0.104648	0.0719146
			0.637281	0.82974			-/-	0.252154	0.328215

## Sheet: Run Information
File Name	admin_2017-05-11 11-25-41_CT017779.pcrd
Created By User	admin
Notes
ID
Run Started	05/11/2017 02:26:05 UTC
Run Ended	05/11/2017 04:16:04 UTC
Sample Vol	10
Lid Temp	95
Protocol File Name	3step-thunder bird.prcl
Plate Setup File Name	Quick Plate_384 wells_SYBR Only.pltd
Base Serial Number	CT017779
Optical Head Serial Number	786BR04073
CFX Manager Version	3.1.1517.0823.
